# Supplementary material for: Fungi hijack a ubiquitous plant apoplastic endoglucanase to release a ROS scavenging β-glucan decasaccharide to subvert immune responses
Source: Plant Cell. 2022 Apr 20;34(7):2765–84. doi: 10.1093/plcell/koac114 (PMC9252488; doi:10.1093/plcell/koac114)
Supplement: koac114_Supplementary_Data [file koac114_supplementary_data.zip]

Archive with 4 entries (3 files):
- koac114-suppl_data/
- koac114-suppl_data/Supplementatary Dataset 110.xlsx
- koac114-suppl_data/tpc.21.00790_Supplemental Data.pdf
- koac114-suppl_data/tpc21.00790.PeerReview.pdf
