# Supplementary material for: Fungi hijack a ubiquitous plant apoplastic endoglucanase to release a ROS scavenging β-glucan decasaccharide to subvert immune responses
Source: Plant Cell. 2022 Apr 20;34(7):2765–84. doi: 10.1093/plcell/koac114 (PMC9252488; doi:10.1093/plcell/koac114)
Supplement: koac114_Supplementary_Data [file koac114_supplementary_data.zip › koac114-suppl_data/Supplementatary Dataset 110.xlsx]

## Sheet: S1 Total proteins detected  
Table S1: Total proteins detected in the proteome analysis of the EPS matrix, cell wall (CW) and culture filtrate isolated from S. indica grown in CM, TSB or YPD liquid media
				Protein identification										Intensity										iBAQ											Peptide spectrum matches									LFQ intensity (normalized intensity)
Protein IDs	Protein names	DOMAIN PFAM v32	Gene names	Peptides	Razor + unique peptides	Unique peptides	Sequence coverage [%]	Unique + razor sequence coverage [%]	Unique sequence coverage [%]	Mol. weight [kDa]	Q-value	Score	Intensity	MS/MS count	Intensity CM_culture filtrate	Intensity CM_CW	Intensity CM_EPS matrix	Intensity TSB_culture filtrate	Intensity TSB_CW	Intensity TSB_EPS matrix	Intensity YPD_culture filtrate	Intensity YPD_CW	Intensity YPD_EPS matrix	iBAQ peptides	iBAQ	iBAQ CM_culture filtrate	iBAQ CM_CW	iBAQ CM_EPS matrix	iBAQ TSB_culture filtrate	iBAQ TSB_CW	iBAQ TSB_EPS matrix	iBAQ YPD_culture filtrate	iBAQ YPD_CW	iBAQ YPD_EPS matrix	MS/MS count CM_CW	MS/MS count TSB_CW	MS/MS count YPD_CW	MS/MS count CM_EPS matrix	MS/MS count TSB_M	MS/MS count YPD_EPS matrix	MS/MS count CM_culture filtrate	MS/MS count TSB_culture filtrate	MS/MS count YPD_culture filtrate	CM_CW	TSB_CW	YPD_CW	CM_EPS matrix	TSB_EPS matrix	YPD_EPS matrix
G4TSP6	1,2-dihydroxy-3-keto-5-methylthiopentene dioxygenase (EC 1.13.11.54) (Acireductone dioxygenase (Fe(2+)-requiring)) (ARD) (Fe-ARD)	#N/A	ADI1 PIIN_08295	3	3	3	26	26	26	21.151	0	71.285	895800000	6	0	302500000	4840500	153210000	101950000	0	0	313510000	19791000	11	81436000	0	27500000	440050	13928000	9267900	0	0	28501000	1799200	1	1	2	0	0	1	0	1	0	171900000	161980000	448100000	0	0	24260000
G4TM45	Adenylate kinase (EC 2.7.4.3) (ATP-AMP transphosphorylase) (ATP:AMP phosphotransferase) (Adenylate kinase cytosolic and mitochondrial) (Adenylate monophosphate kinase)	#N/A	ADK1 PIIN_06320	5	5	5	23	23	23	29.284	0	183	1175500000	13	0	416840000	9444900	0	391190000	0	0	350980000	7067100	16	73470000	0	26052000	590310	0	24449000	0	0	21936000	441700	6	4	2	1	0	0	0	0	0	374870000	574120000	383020000	9444900	0	0
G4TM32	GTP:AMP phosphotransferase, mitochondrial (EC 2.7.4.10) (Adenylate kinase 3) (AK 3)	#N/A	ADK2 PIIN_06309	4	4	4	20	20	20	33.904	0	53.737	390670000	6	0	287990000	0	0	20230000	0	0	79150000	3297200	19	20562000	0	15158000	0	0	1064700	0	0	4165800	173540	5	0	0	0	0	1	0	0	0	310190000	0	63708000	0	0	4041800
G4TQS8	Altered inheritance of mitochondria protein 41	#N/A	AIM41 PIIN_07622	2	2	2	12.2	12.2	12.2	21.781	0.0009985	3.2646	21404000	1	0	0	0	0	21404000	0	0	0	0	12	1783600	0	0	0	0	1783600	0	0	0	0	0	0	0	0	0	0	1	0	0	0	29231000	0	0	0	0
G4TN57	Alanine--tRNA ligase (EC 6.1.1.7) (Alanyl-tRNA synthetase) (AlaRS)	#N/A	ALA1 PIIN_06693	8	8	8	11.2	11.2	11.2	106.41	0	105.39	2649000000	28	5841700	890510000	9330600	45978000	555600000	743670	0	1124000000	17016000	51	51942000	114540	17461000	182950	901540	10894000	14582	0	22040000	333660	8	4	7	3	1	3	0	2	0	903780000	739650000	1225800000	12530000	0	17660000
G4T7U4	3-hydroxyanthranilate 3,4-dioxygenase (EC 1.13.11.6) (3-hydroxyanthranilate oxygenase) (3-HAO) (3-hydroxyanthranilic acid dioxygenase) (HAD) (Biosynthesis of nicotinic acid protein 1)	3-HAO	BNA1 PIIN_01224	2	2	2	11.5	11.5	11.5	20.08	0	6.0567	47343000	2	0	0	704710	20476000	7784300	1239400	0	12576000	4562100	12	3945200	0	0	58726	1706400	648690	103290	0	1048000	380170	0	0	0	0	0	0	0	2	0	0	0	13649000	0	0	5592200
G4TD53	Kynurenine 3-monooxygenase (EC 1.14.13.9) (Biosynthesis of nicotinic acid protein 4) (Kynurenine 3-hydroxylase)	#N/A	BNA4 PIIN_03129	8	8	8	27.1	27.1	27.1	56.323	0	277.48	1044300000	18	0	280310000	1968400	0	341880000	0	0	418360000	1810300	26	40167000	0	10781000	75708	0	13149000	0	0	16091000	69629	4	6	8	0	0	0	0	0	0	305500000	429350000	466420000	0	0	2219100
G4TLW6	Ubiquinone biosynthesis O-methyltransferase, mitochondrial (3-demethylubiquinol 3-O-methyltransferase) (EC 2.1.1.64) (Polyprenyldihydroxybenzoate methyltransferase) (EC 2.1.1.114)	#N/A	COQ3 PIIN_06243	3	3	3	15.1	15.1	15.1	33.043	0	42.662	233180000	3	0	81663000	0	0	44546000	0	0	104500000	2471000	16	14574000	0	5103900	0	0	2784100	0	0	6531400	154440	2	0	1	0	0	0	0	0	0	80269000	0	114810000	0	0	3029000
G4TI11	Ubiquinone biosynthesis protein COQ4, mitochondrial (Coenzyme Q biosynthesis protein 4)	#N/A	COQ4 PIIN_04881	4	4	4	18.1	18.1	18.1	32.85	0	11.568	816660000	2	2819800	334740000	0	0	114960000	0	0	360730000	3412900	15	54444000	187990	22316000	0	0	7664300	0	0	24049000	227530	1	0	1	0	0	0	0	0	0	334740000	0	0	0	0	4183600
G4T911	2-methoxy-6-polyprenyl-1,4-benzoquinol methylase, mitochondrial (EC 2.1.1.201) (Ubiquinone biosynthesis methyltransferase COQ5)	#N/A	COQ5 PIIN_01642	3	3	3	12.9	12.9	12.9	33.628	0	23.271	1030900000	8	0	498680000	10725000	0	142710000	830830	8573400	351300000	18040000	16	64429000	0	31168000	670320	0	8919200	51927	535840	21956000	1127500	2	0	3	1	0	2	0	0	0	391840000	0	478030000	12651000	0	20187000
G4TMY8	Ubiquinone biosynthesis monooxygenase COQ6, mitochondrial (EC 1.14.13.-)	#N/A	COQ6 PIIN_06620	13	13	13	28.3	28.3	28.3	71.417	0	115.11	2486300000	32	0	565590000	1332300	0	532030000	0	0	1374900000	12478000	33	75343000	0	17139000	40373	0	16122000	0	0	41663000	378110	9	9	13	0	0	1	0	0	0	620980000	783420000	1380000000	0	0	15295000
G4TPP3	ATPase GET3 (EC 3.6.-.-) (Arsenical pump-driving ATPase) (Arsenite-stimulated ATPase) (Golgi to ER traffic protein 3) (Guided entry of tail-anchored proteins 3)	#N/A	GET3 PIIN_07231	2	2	2	8	8	8	36.216	0.0031905	2.394	124860000	0	0	45167000	0	0	41586000	0	0	36397000	1711800	15	8324100	0	3011200	0	0	2772400	0	0	2426500	114120	0	0	0	0	0	0	0	0	0	0	0	39502000	0	0	2098300
G4TC14	Translation factor GUF1, mitochondrial (EC 3.6.5.n1) (Elongation factor 4 homolog) (EF-4) (GTPase GUF1) (Ribosomal back-translocase)	#N/A	GUF1 PIIN_02708	2	2	2	4.8	4.8	4.8	66.681	0.0019157	2.8652	50112000	0	0	7476900	0	0	4925900	0	0	37709000	0	37	1354400	0	202080	0	0	133130	0	0	1019200	0	0	0	0	0	0	0	0	0	0	0	0	40926000	0	0	0
G4TH57	Eukaryotic translation initiation factor 3 subunit E (eIF3e)	#N/A	INT6 PIIN_04577	8	8	8	25.9	25.9	25.9	54.815	0	46.083	979140000	19	0	237530000	16525000	0	260680000	0	0	440830000	23583000	29	33764000	0	8190600	569820	0	8988800	0	0	15201000	813210	3	7	8	0	0	1	0	0	0	237330000	381050000	453590000	0	0	28908000
G4TAY5	DNA replication licensing factor MCM7 (EC 3.6.4.12)	#N/A	MCM7 PIIN_02321	4	4	4	7	7	7	88.017	0	9.2578	391180000	4	0	124660000	2584400	0	89924000	0	0	171830000	2182600	46	8503900	0	2710100	56182	0	1954900	0	0	3735400	47448	1	1	2	0	0	0	0	0	0	144360000	139840000	149760000	2584400	0	0
G4T6Q1	Mitochondrial distribution and morphology protein 10 (Mitochondrial inheritance component MDM10)	MDM10	MDM10 PIIN_00844	4	4	4	11.8	11.8	11.8	45.524	0	8.4908	670280000	4	0	233910000	2393100	0	205800000	2110500	0	226070000	0	24	27928000	0	9746200	99714	0	8574800	87938	0	9419500	0	0	4	0	0	0	0	0	0	0	0	282540000	243860000	0	10439000	0
G4TRK6	Mediator of RNA polymerase II transcription subunit 17 (Mediator complex subunit 17)	#N/A	MED17 PIIN_07903	2	2	2	3.9	3.9	3.9	69.029	0.003192	2.4011	129030000	2	5265500	0	0	3988200	0	0	93884000	25891000	0	28	4608100	188060	0	0	142430	0	0	3353000	924660	0	0	0	0	0	0	0	0	0	2	0	0	28099000	0	0	0
G4TDP7	Elongation factor G, mitochondrial (EF-Gmt) (Elongation factor G 1, mitochondrial) (mEF-G 1) (Elongation factor G1)	#N/A	MEF1 PIIN_03351	4	4	4	7.7	7.7	7.7	82.745	0	31.301	807470000	8	0	100840000	2762400	0	254710000	501350	0	441060000	7598800	37	21824000	0	2725400	74660	0	6884000	13550	0	11921000	205370	0	3	4	0	0	1	0	0	0	175680000	326280000	425430000	0	0	9314600
G4T4S6	Sulfate adenylyltransferase (EC 2.7.7.4) (ATP-sulfurylase) (Sulfate adenylate transferase) (SAT)	APS_kinase	MET3 PIIN_00098	12	12	12	26.4	26.4	26.4	63.937	0	167.29	3641900000	38	0	1277300000	50183000	7457600	749990000	1872900	0	1519500000	35576000	27	134880000	0	47309000	1858600	276210	27778000	69368	0	56277000	1317600	11	9	11	3	0	3	0	1	0	1176800000	826970000	1946900000	45334000	0	48458000
G4TFH1	RNA cytidine acetyltransferase (EC 2.3.1.-) (18S rRNA cytosine acetyltransferase)	#N/A	NAT10 PIIN_04014	9	9	9	10.5	10.5	10.5	122.79	0	38.611	626110000	11	0	146210000	2739200	7263900	123040000	0	0	340610000	6243900	56	11181000	0	2610900	48914	129710	2197200	0	0	6082400	111500	1	1	8	0	0	1	0	0	0	140820000	158510000	384590000	0	0	7653800
G4TB14	Eukaryotic translation initiation factor 3 subunit C (eIF3c) (Eukaryotic translation initiation factor 3 93 kDa subunit homolog) (eIF3 p93) (Translation initiation factor eIF3, p93 subunit homolog)	#N/A	NIP1 PIIN_02387	8	8	8	12.1	12.1	12.1	98.054	0	141.35	1593200000	21	3007400	316360000	1484600	0	418480000	0	5676000	840410000	7792900	47	33898000	63988	6731100	31588	0	8903700	0	120770	17881000	165810	5	5	10	0	0	1	0	0	0	378020000	633860000	788100000	0	0	9552500
G4T8D8	Nuclear distribution protein PAC1 (Lissencephaly-1 homolog) (LIS-1) (nudF homolog)	WD40	PAC1 LIS1 PIIN_01426	3	3	3	8.1	8.1	8.1	49.882	0	7.6555	366710000	9	0	180280000	242600	2719800	83919000	4687700	0	91137000	3722300	31	11829000	0	5815500	7825.8	87736	2707100	151220	0	2939900	120070	3	2	1	0	2	0	0	1	0	173100000	100960000	0	0	23187000	0
G4T4Z3	Fe2OG dioxygenase domain-containing protein	2OG-FeII_Oxy_2	PIIN_00003	2	2	2	9.8	9.8	9.8	35.99	0	8.4962	490300000	4	0	170990000	5962400	18884000	85823000	0	0	208650000	0	13	37715000	0	13153000	458650	1452600	6601700	0	0	16050000	0	1	1	2	0	0	0	0	0	0	212370000	0	185060000	5962400	0	0
G4T4Z8	Probable guanine nucleotide-binding protein alpha-1 subunit	G-alpha	PIIN_00008	9	9	6	33.4	33.4	24.9	40.431	0	90.669	2685000000	44	0	1231000000	88927000	5297900	501640000	2493800	3290600	793450000	58839000	21	127860000	0	58620000	4234600	252280	23888000	118750	156700	37783000	2801900	12	10	9	6	1	6	0	0	0	813300000	847670000	1116300000	77310000	41143000	54934000
G4T4U0	Related to GRD19 protein, involved in retrieval of late Golgi membrane proteins from the prevacuolar compartment	PX	PIIN_00020	2	2	2	14	14	14	18.381	0	6.3262	117160000	5	0	42413000	0	0	24713000	801920	0	35263000	13965000	10	11716000	0	4241300	0	0	2471300	80192	0	3526300	1396500	1	1	1	0	0	2	0	0	0	0	0	38272000	0	0	17118000
G4T4U7	Probable 4-aminobutyrate aminotransferase	Aminotran_3	PIIN_00030	7	7	7	20.3	20.3	20.3	51.907	0	68.182	331130000	8	0	109860000	54349000	45975000	113680000	626920	0	0	6650600	25	13245000	0	4394300	2173900	1839000	4547000	25077	0	0	266030	2	2	0	3	0	0	0	1	0	99906000	165200000	0	47686000	0	14815000
G4T513	Uncharacterized protein	ATG27	PIIN_00034	3	3	3	13.4	13.4	13.4	30.181	0	323.31	640690000	10	458140000	0	0	135230000	28048000	0	19278000	0	0	8	80087000	57267000	0	0	16904000	3506000	0	2409700	0	0	0	0	0	0	0	0	7	2	1	0	38305000	0	0	0	0
G4T514	Probable phosphoribosylformyl glycinamidine synthetase	AIRS_C	PIIN_00035	10	10	10	12.5	12.5	12.5	145.69	0	126.74	434760000	16	0	53929000	27206000	60783000	61140000	3780900	161390000	58240000	8290700	64	6793200	0	842640	425090	949730	955320	59076	2521800	910000	129540	0	1	1	5	1	0	0	1	7	0	83452000	63255000	20192000	22670000	13208000
G4T516	Lysine--tRNA ligase (EC 6.1.1.6) (Lysyl-tRNA synthetase)	tRNA-synt_2	PIIN_00037	3	3	3	5	5	5	70	0	8.2751	558400000	3	0	133970000	3342000	5422400	157410000	0	0	250600000	7663800	30	18613000	0	4465500	111400	180750	5247000	0	0	8353300	255460	1	0	2	0	0	0	0	0	0	0	198220000	288730000	0	0	9394300
G4T518	Related to membrane steroid binding protein	Cyt-b5	PIIN_00039	3	3	3	22.4	22.4	22.4	20.725	0	32.654	871170000	10	0	301790000	4067100	12190000	274710000	0	0	275400000	3005900	13	67013000	0	23215000	312850	937670	21132000	0	0	21185000	231230	4	4	2	0	0	0	0	0	0	297830000	366120000	311900000	4067100	0	0
G4T4V2	Lactoylglutathione lyase (EC 4.4.1.5) (Glyoxalase I)	Glyoxalase	PIIN_00041	5	5	5	51.9	51.9	51.9	17.949	0	323.31	4506200000	42	1321400000	193350000	825470000	1553300000	181500000	475410	290380000	132090000	8221400	7	643740000	188770000	27621000	117920000	221900000	25929000	67916	41483000	18871000	1174500	1	1	1	15	0	0	12	8	4	0	0	143360000	821790000	0	13753000
G4T4W0	Related to DAL2-allantoinase	Allantoicase	PIIN_00050	2	2	2	9	9	9	56.655	0.0035842	2.2618	118810000	0	0	79521000	0	0	3738400	0	0	35552000	0	21	5657700	0	3786700	0	0	178020	0	0	1693000	0	0	0	0	0	0	0	0	0	0	79521000	0	0	0	0	0
G4T524	RBR-type E3 ubiquitin transferase (EC 2.3.2.31)	zf-C3HC4	PIIN_00056	2	2	2	6.3	6.3	6.3	61.998	0	80.902	242340000	6	0	69287000	0	0	50016000	0	0	123040000	0	31	7817500	0	2235100	0	0	1613400	0	0	3969000	0	2	1	3	0	0	0	0	0	0	71227000	59875000	140030000	0	0	0
G4T525	Related to cysteinyl-tRNA synthetase	tRNA-synt_1e	PIIN_00057	2	2	2	3.4	3.4	3.4	88.393	0	6.226	59834000	1	0	20965000	0	0	15643000	0	0	23227000	0	43	1391500	0	487550	0	0	363780	0	0	540150	0	1	0	0	0	0	0	0	0	0	20965000	0	0	0	0	0
G4T527	Uncharacterized protein	#N/A	PIIN_00059	3	3	3	12.3	12.3	12.3	56.644	0	8.9646	287130000	1	0	61326000	0	0	45716000	0	0	178720000	1373100	23	12484000	0	2666400	0	0	1987700	0	0	7770200	59700	0	1	0	0	0	0	0	0	0	0	0	193960000	0	0	1683200
G4T4W3	PRA1 family protein	PRA1	PIIN_00062	2	2	2	17.1	17.1	17.1	18.22	0	64.346	1588500000	4	0	821300000	4225200	7024200	298110000	0	1098400	454520000	2211900	3	529500000	0	273770000	1408400	2341400	99369000	0	366150	151510000	737310	3	1	0	0	0	0	0	0	0	746570000	463780000	511370000	0	0	2711400
G4T4W7	Probable ADP-ribosylation factor 6	Arf	PIIN_00068	4	4	4	26.3	26.3	26.3	25.044	0	131.82	1411200000	14	0	549040000	4111000	0	282450000	0	0	569860000	5781600	11	128290000	0	49913000	373720	0	25677000	0	0	51805000	525600	4	4	5	1	0	0	0	0	0	574430000	448370000	530450000	0	0	7087200
G4T4X1	Related to endonuclease/exonuclease/phosphatase family protein-Neosartorya fischeri	#N/A	PIIN_00073	5	5	5	9.8	9.8	9.8	68.676	0	57.974	1380300000	33	131170000	0	126180000	801120000	16201000	210480000	5085700	0	90095000	25	55213000	5246700	0	5047100	32045000	648030	8419000	203430	0	3603800	0	0	0	7	11	7	2	6	0	0	22125000	0	172940000	982220000	122560000
G4T532	Peptidyl-prolyl cis-trans isomerase (PPIase) (EC 5.2.1.8)	Pro_isomerase	PIIN_00074	2	2	2	16.1	16.1	16.1	23.724	0	13.738	621310000	18	0	246170000	6396500	59901000	171650000	601540	0	129660000	6932500	14	44379000	0	17583000	456900	4278600	12261000	42967	0	9261300	495180	5	6	3	1	0	1	0	2	0	241620000	239680000	140010000	0	0	8497900
G4T533	Uncharacterized protein	ubiquitin	PIIN_00075	2	2	2	9.5	9.5	9.5	28.554	0	18.987	278090000	4	0	79159000	0	3872200	56606000	0	0	138460000	0	16	17381000	0	4947400	0	242010	3537900	0	0	8653500	0	1	1	2	0	0	0	0	0	0	79247000	77111000	150380000	0	0	0
G4T538	Fungal_trans domain-containing protein	Fungal_trans	PIIN_00080	11	11	11	22.2	22.2	22.2	106.62	0	134.03	1986800000	28	13232000	707460000	5418100	6473700	402110000	1427000	0	843260000	7392600	40	49669000	330800	17686000	135450	161840	10053000	35676	0	21082000	184820	9	8	11	0	0	0	0	0	0	748820000	585040000	837960000	5418100	0	0
G4T4Y0	Related to endoplasmic oxidoreductin 1	ERO1	PIIN_00090	9	9	9	20.5	20.5	20.5	62.819	0	197.85	1405500000	15	0	424600000	2920100	0	285460000	0	0	689310000	3236800	33	42592000	0	12867000	88489	0	8650400	0	0	20888000	98086	3	4	8	0	0	0	0	0	0	371230000	420630000	770710000	0	0	3967700
G4T4Y1	Related to SCP160-involved in control of mitotic chromsome transmission	KH_1	PIIN_00092	11	11	11	14.2	14.2	14.2	132.02	0	280.95	3877100000	34	0	799430000	15040000	35241000	947110000	0	13984000	2048600000	17704000	68	57016000	0	11756000	221180	518250	13928000	0	205640	30126000	260350	10	10	14	0	0	0	0	0	0	861210000	1293700000	2148900000	0	0	21702000
G4T4S4	Probable 2-methylcitrate dehydratase	MmgE_PrpD	PIIN_00096	16	16	16	36.9	36.9	36.9	57.424	0	323.31	7250300000	93	0	2158200000	135780000	723490000	2183600000	433710000	0	1518800000	96758000	32	226570000	0	67444000	4243300	22609000	68238000	13553000	0	47461000	3023700	15	15	10	8	32	4	0	9	0	2048700000	2905000000	1594200000	231440000	1800900000	221050000
G4T4S9	Uncharacterized protein	#N/A	PIIN_00101	2	2	2	2.8	2.8	2.8	85.077	0.0027868	2.5748	213270000	1	0	105630000	487830	0	53304000	567510	0	53284000	0	41	5201800	0	2576400	11898	0	1300100	13842	0	1299600	0	1	0	0	0	0	0	0	0	0	0	0	57829000	0	2807200	0
G4T4Y3	Related to endonuclease/exonuclease/phosphatase family protein-Penicillium marneffei	Exo_endo_phos	PIIN_00102	8	8	8	24.7	24.7	24.7	34.174	0	85.746	587230000	22	0	14226000	347520000	150930000	43538000	0	23977000	2084100	4959300	21	27964000	0	677410	16548000	7187300	2073200	0	1141800	99245	236160	0	0	0	17	0	0	0	4	1	0	59459000	0	347520000	0	0
G4T4Y8	Uncharacterized protein	Uso1_p115_head	PIIN_00109	7	7	7	10.9	10.9	10.9	92.475	0	38.166	938870000	16	0	132170000	2203600	8932700	200400000	10337000	0	580740000	4080200	37	25375000	0	3572300	59558	241420	5416300	279370	0	15696000	110280	3	6	5	0	2	0	0	0	0	248370000	366860000	366390000	0	51129000	0
G4T4T3	Probable carboxypeptidase	Peptidase_M14	PIIN_00112	6	6	6	15.7	15.7	15.7	49.169	0	142.34	2206100000	15	8059300	0	0	2191700000	0	0	0	6288600	0	23	95916000	350400	0	0	95292000	0	0	0	273420	0	0	0	0	0	0	0	1	14	0	0	0	6825100	0	0	0
G4T4T8	MI domain-containing protein	MIF4G	PIIN_00118	6	6	5	6.8	6.8	6.3	178.91	0	138.2	841320000	11	0	126790000	6783100	69088000	203020000	0	9366000	417530000	8740900	73	11525000	0	1736800	92919	946410	2781200	0	128300	5719600	119740	0	1	5	1	0	1	0	3	0	157200000	218290000	477450000	0	0	10715000
G4T543	Uncharacterized protein	#N/A	PIIN_00122	2	2	2	4	4	4	61.099	0.0036298	2.3484	242640000	2	0	57780000	0	0	62998000	0	0	118260000	3601200	24	10110000	0	2407500	0	0	2624900	0	0	4927700	150050	0	0	2	0	0	0	0	0	0	0	67547000	146840000	0	0	4414300
G4T546	Nudix hydrolase domain-containing protein	NUDIX	PIIN_00125	4	4	4	8.7	8.7	8.7	47.502	0	16.643	531460000	8	0	243900000	0	0	71647000	0	0	215220000	692970	24	22144000	0	10162000	0	0	2985300	0	0	8967500	28874	3	1	4	0	0	0	0	0	0	243740000	94568000	237020000	0	0	849450
G4T547	Malate dehydrogenase (EC 1.1.1.37)	Ldh_1_N	PIIN_00126	7	7	7	26.3	26.3	26.3	34.747	0	101.23	1637800000	26	0	711880000	109630000	83565000	403980000	2858100	0	271410000	54482000	17	96342000	0	41875000	6448800	4915600	23763000	168120	0	15966000	3204800	6	5	2	7	1	3	0	2	0	661570000	591700000	304900000	75777000	37915000	76858000
G4T548	Probable translation initiation factor eIF2 gamma chain	GTP_EFTU	PIIN_00127	6	6	6	20.6	20.6	20.6	51.497	0	30.416	1449600000	5	0	623880000	12935000	8532800	509460000	0	0	279070000	15687000	23	63024000	0	27125000	562380	370990	22150000	0	0	12133000	682060	4	1	0	0	0	0	0	0	0	479020000	569250000	574240000	0	0	19229000
G4T552	Probable MET22-protein ser/thr phosphatase	Inositol_P	PIIN_00131	2	2	2	11.5	11.5	11.5	37.509	0	10.185	160410000	1	0	33954000	1419100	0	33675000	281500	0	91084000	0	18	8911900	0	1886300	78840	0	1870900	15639	0	5060200	0	0	0	1	0	0	0	0	0	0	0	0	98855000	0	1392400	0
G4T554	Eukaryotic translation initiation factor 5A (eIF-5A)	eIF-5a	PIIN_00133	2	2	2	26.1	26.1	26.1	17.47	0	87.958	175730000	3	0	42073000	2220100	0	57966000	0	0	73469000	0	8	21966000	0	5259100	277520	0	7245800	0	0	9183700	0	1	1	1	0	0	0	0	0	0	0	79164000	0	2220100	0	0
G4T592	Related to glucose regulated stress protein, HSP70-like	HSP70	PIIN_00138	8	8	8	13.6	13.6	13.6	95.856	0	66.914	1969000000	26	0	774080000	1978300	87180000	369490000	0	0	733670000	2633200	45	43756000	0	17202000	43963	1937300	8211000	0	0	16304000	58515	8	6	8	0	0	0	0	4	0	693100000	624110000	744230000	0	0	3227800
G4T563	Probable NADH2 dehydrogenase (Ubiquinone)	Complex1_LYR	PIIN_00155	3	3	3	36.8	36.8	36.8	13.632	0	69.287	1147300000	15	0	358380000	0	0	418540000	0	0	368770000	1649900	5	229470000	0	71675000	0	0	83708000	0	0	73754000	329980	3	7	4	0	0	1	0	0	0	336190000	598320000	395690000	0	0	2022500
G4T568	Probable karyopherin beta-1 subunit (Importin 95)	IBN_N	PIIN_00166	8	8	8	19.5	19.5	19.5	93.409	0	320.57	1921200000	35	0	706960000	11391000	2570400	518180000	1539200	0	647080000	33535000	33	58220000	0	21423000	345170	77890	15702000	46644	0	19609000	1016200	9	7	11	4	0	4	0	0	0	651430000	744950000	700840000	24449000	0	28049000
G4T5B4	Probable phospho-2-dehydro-3-deoxyheptonate aldolase, tyrosine-inhibited	LIM	PIIN_00173	3	3	3	8.8	8.8	8.8	47.274	0	13.123	346730000	7	0	109020000	29622000	16100000	65417000	0	0	113940000	12622000	25	13869000	0	4360900	1184900	644010	2616700	0	0	4557700	504880	2	2	0	1	0	2	0	0	0	114890000	98576000	108560000	23928000	0	21166000
G4T571	Uncharacterized protein	#N/A	PIIN_00175	3	3	3	5.2	5.2	5.2	85.884	0	5.8111	79472000	3	0	28956000	0	0	10808000	0	0	39707000	0	44	1806200	0	658100	0	0	245650	0	0	902440	0	0	2	1	0	0	0	0	0	0	0	0	43095000	0	0	0
G4T572	Related to MtDNA inheritance protein Dml1-Laccaria bicolor	Misat_Tub_SegII	PIIN_00179	2	2	2	4	4	4	56.073	0.0031963	2.4158	54925000	4	0	11117000	0	0	15492000	0	0	28315000	0	22	2496600	0	505330	0	0	704200	0	0	1287100	0	2	1	1	0	0	0	0	0	0	0	0	30731000	0	0	0
G4T573	Alpha-1,4 glucan phosphorylase (EC 2.4.1.1)	Phosphorylase	PIIN_00180	42	42	42	63.8	63.8	63.8	97.294	0	323.31	38543000000	402	13036000	17386000000	526300000	767360000	10484000000	200650000	0	8825100000	340470000	47	820050000	277370	369910000	11198000	16327000	223060000	4269200	0	187770000	7244100	132	95	66	37	31	25	0	16	0	17607000000	13660000000	9720400000	520620000	1015800000	399460000
G4T575	Related to alpha,alpha-trehalose-phosphate synthase, 115 KD subunit	Glyco_transf_20	PIIN_00182	2	2	2	1.5	1.5	1.5	145.22	0.0023764	2.7512	104280000	2	0	41213000	0	0	29225000	0	0	33840000	0	65	1604300	0	634050	0	0	449610	0	0	520620	0	1	0	1	0	0	0	0	0	0	0	0	36727000	0	0	0
G4T5B9	EMC1_C domain-containing protein	EMC1_C	PIIN_00183	4	4	4	5.1	5.1	5.1	113.86	0	29.224	465220000	5	0	166430000	3204100	0	125090000	0	0	168900000	1600300	55	8458600	0	3026100	58257	0	2274300	0	0	3070800	29096	2	2	1	0	0	0	0	0	0	0	170920000	183210000	3204100	0	0
G4T5C3	Related to LRP16 protein	Macro	PIIN_00189	2	2	2	9.1	9.1	9.1	35.758	0	12.06	614500000	6	0	157320000	8363700	6382100	200960000	950420	0	227520000	13001000	19	32342000	0	8280200	440190	335900	10577000	50022	0	11975000	684240	1	2	1	1	0	1	0	0	0	174510000	296950000	207250000	0	0	15936000
G4T5C7	Related to YSA1-sugar-nucleotide hydrolase	NUDIX	PIIN_00195	2	2	2	14.6	14.6	14.6	23.833	0	5.4412	84248000	3	36747000	0	8579600	32714000	6206800	0	0	0	0	14	6017700	2624800	0	612830	2336700	443340	0	0	0	0	0	0	0	1	0	0	1	1	0	0	8476600	0	8579600	0	0
G4T583	Probable beta-glucosidase	Glyco_hydro_3	PIIN_00201	7	7	7	12.6	12.6	12.6	89.167	0	50.139	1264600000	23	300110000	18502000	114000000	400730000	26269000	0	396540000	8425200	0	32	39518000	9378300	578180	3562400	12523000	820900	0	12392000	263290	0	1	1	0	5	0	0	5	5	6	0	35875000	0	114000000	0	0
G4T586	Probable thioredoxin	DUF1708	PIIN_00204	2	2	2	2.6	2.6	2.6	169.99	0.0036069	2.3225	45183000	1	0	6311000	19514000	0	9290900	0	0	10068000	0	54	836730	0	116870	361370	0	172050	0	0	186440	0	0	0	0	1	0	0	0	0	0	0	0	10927000	19514000	0	0
G4T5J6	Probable BMH1-14-3-3 protein epsilon	14-3-3	PIIN_00217	10	10	10	19.7	19.7	19.7	73.062	0	285.09	3144300000	39	0	1293800000	210500000	31113000	748550000	24162000	0	671930000	164320000	38	82746000	0	34046000	5539400	818760	19699000	635850	0	17682000	4324200	14	4	3	5	6	6	0	1	0	1253900000	927930000	846200000	182610000	168240000	180600000
G4T5E3	Probable MET6-methionine synthase	Meth_synt_2	PIIN_00221	36	36	36	52.7	52.7	52.7	83.101	0	323.31	20636000000	178	3744100	5164400000	620180000	571630000	6212900000	51023000	77876000	6942900000	991540000	42	491340000	89145	122960000	14766000	13610000	147930000	1214800	1854200	165310000	23608000	31	35	34	21	5	41	0	10	1	5425900000	8058700000	7539800000	717510000	328970000	1033100000
G4T5J9	Uncharacterized protein	Complex1_LYR	PIIN_00231	3	3	3	17.4	17.4	17.4	28.476	0	22.55	1044900000	7	0	252760000	0	0	319580000	0	0	471800000	775410	14	74637000	0	18054000	0	0	22827000	0	0	33700000	55386	2	2	3	0	0	0	0	0	0	264310000	444480000	492470000	0	0	950500
G4T5K4	Related to UTR2-cell wall protein	Glyco_hydro_16	PIIN_00239	3	3	3	9.7	9.7	9.7	41.77	0	32.95	429860000	11	347610000	0	0	45224000	0	3197100	33830000	0	0	6	71643000	57934000	0	0	7537300	0	532860	5638300	0	0	0	0	0	0	0	0	8	1	2	0	0	0	0	15814000	0
G4T5G5	Related to PTC5-putative 2C protein phosphatase (PP2Cs)	PP2C	PIIN_00256	2	2	2	5.3	5.3	5.3	58.535	0.0035955	2.2862	503200000	2	0	201810000	0	0	241830000	1679700	0	57875000	0	29	17352000	0	6959000	0	0	8339000	57920	0	1995700	0	0	2	0	0	0	0	0	0	0	211560000	320520000	0	0	8308500	0
G4T5G9	Related to argonaute-like protein-Laccaria bicolor	PAZ	PIIN_00261	2	2	2	5.3	5.3	5.3	102.71	0	16.069	128980000	3	0	56606000	0	0	27938000	0	0	43138000	1298700	46	2803900	0	1230600	0	0	607340	0	0	937780	28233	2	1	0	0	0	0	0	0	0	56606000	0	0	0	0	1592000
G4T5H2	Probable PEP4-aspartyl protease	Asp	PIIN_00264	7	7	7	21.7	21.7	21.7	43.941	0	22.922	1221700000	16	2646000	545120000	145570000	138650000	190150000	7501400	11287000	134060000	46715000	15	81448000	176400	36341000	9705000	9243600	12677000	500090	752470	8937600	3114300	4	1	1	7	1	1	0	1	0	580590000	219960000	149760000	164370000	35143000	40424000
G4T5L2	Related to COP9-signalosome complex subunit 4	PCI	PIIN_00265	4	4	4	20.8	20.8	20.8	50.692	0	139.65	550470000	5	0	163380000	2580800	6382800	128030000	0	0	248380000	1724400	25	22019000	0	6535300	103230	255310	5121100	0	0	9935100	68974	1	2	2	0	0	0	0	0	0	0	174850000	0	0	0	2113700
G4T5L4	Tubulin alpha chain	Tubulin	PIIN_00268	16	16	16	58	58	58	48.128	0	323.31	10327000000	127	14229000	4637700000	220870000	30196000	1970100000	2740100	4296400	3276500000	170590000	23	449010000	618640	201640000	9603200	1312900	85657000	119140	186800	142460000	7417100	38	25	29	13	0	20	1	1	0	4367900000	2830400000	3347800000	216520000	0	211190000
G4T5L7	Related to short-chain alcohol dehydrogenase	adh_short_C2	PIIN_00272	3	3	3	7.5	7.5	7.5	71.607	0	3.8031	216110000	4	0	33766000	0	100370000	48016000	0	13850000	19728000	384460	27	8004200	0	1250600	0	3717400	1778400	0	512960	730660	14239	0	0	0	0	0	0	0	3	1	0	65575000	0	0	0	471270
G4T5I0	Uncharacterized protein	#N/A	PIIN_00281	8	8	8	45	45	45	23.682	0	65.171	1858200000	34	0	99028000	75941000	550240000	1057500000	43421000	0	25112000	7001600	10	185820000	0	9902800	7594100	55024000	105750000	4342100	0	2511200	700160	0	15	0	5	8	0	0	6	0	103540000	1439700000	0	98033000	144510000	43186000
G4T5I9	SH3 domain-containing protein	SH3_1	PIIN_00299	2	2	2	3.8	3.8	3.8	145.24	0.0061783	2.1285	42732000	0	0	13301000	0	0	11359000	0	0	18073000	0	29	1473500	0	458660	0	0	391670	0	0	623200	0	0	0	0	0	0	0	0	0	0	0	0	19615000	0	0	0
G4T5N2	Uncharacterized protein	#N/A	PIIN_00308	2	2	2	16.6	16.6	16.6	28.387	0	10.938	97169000	2	61457000	0	0	32021000	0	0	3691400	0	0	11	8833500	5587000	0	0	2911000	0	0	335590	0	0	0	0	0	0	0	0	1	1	0	0	0	0	0	0	0
G4T5U7	Related to nitrogen metabolic regulation protein nmr	NmrA	PIIN_00312	5	5	5	17.5	17.5	17.5	36.039	0	323.31	1004400000	12	0	657230000	25773000	104100000	214550000	0	0	0	2723700	23	43669000	0	28575000	1120600	4526100	9328200	0	0	0	118420	6	2	0	2	0	0	0	2	0	593020000	357210000	0	25773000	0	0
G4T5U8	Related to fatty acid synthase, beta and alpha chains	ketoacyl-synt	PIIN_00313	74	74	74	29.4	29.4	29.4	429.38	0	323.31	30553000000	284	51805000	14362000000	423170000	49070000	4221100000	13805000	18771000	11081000000	331830000	200	152760000	259030	71812000	2115800	245350	21106000	69026	93856	55404000	1659100	119	48	71	26	2	18	0	0	0	14613000000	6415400000	10730000000	355010000	88241000	454950000
G4T5U9	Probable malate synthase, glyoxisomal	Malate_synthase	PIIN_00314	23	23	23	46.6	46.6	46.6	60.043	0	323.31	23728000000	148	0	13317000000	286830000	556830000	7063600000	16716000	0	2417200000	68991000	33	719020000	0	403560000	8691700	16874000	214050000	506540	0	73248000	2090600	60	38	19	11	1	6	0	13	0	12875000000	9428700000	2777200000	244620000	102130000	105430000
G4T5V3	Probable ATP-binding cassette transporter protein, mitochondrial	ABC_membrane	PIIN_00318	2	2	2	5.6	5.6	5.6	74.884	0	40.039	342240000	1	0	103940000	0	0	116730000	0	0	121570000	0	36	9506600	0	2887300	0	0	3242400	0	0	3376900	0	0	0	1	0	0	0	0	0	0	0	0	131940000	0	0	0
G4T5Q8	Related to kinesin, putative-Leishmania major	#N/A	PIIN_00321	14	14	14	11.8	11.8	11.8	202.67	0	323.31	2356800000	41	0	708980000	4390800	0	761440000	0	0	873870000	8162000	110	21426000	0	6445300	39916	0	6922200	0	0	7944200	74200	13	15	13	0	0	0	0	0	0	735220000	1038600000	915290000	0	0	10005000
G4T5N6	Related to CEF1-required during G2/M transition	Myb_Cef	PIIN_00332	6	6	6	10.5	10.5	10.5	92.693	0	30.828	769330000	5	0	122620000	35567000	0	78717000	8339600	7610600	501080000	15398000	44	17485000	0	2786900	808340	0	1789000	189540	172970	11388000	349960	1	1	3	0	0	0	0	0	0	193570000	247820000	332560000	0	0	18875000
G4T5S4	Probable multifunctional beta-oxidation protein	MaoC_dehydratas	PIIN_00343	16	16	16	22.2	22.2	22.2	95.83	0	323.31	6840200000	54	0	4704800000	218170000	61518000	965670000	367510	0	852150000	37543000	51	134120000	0	92251000	4277900	1206200	18935000	7206.1	0	16709000	736130	30	8	6	8	0	1	0	1	0	4759700000	1253100000	935570000	179490000	0	84705000
G4T5P2	Related to SKN7-transcription factor (C-terminal)	HSF_DNA-bind	PIIN_00347	9	9	9	21.4	21.4	21.4	74.528	0	109.83	1994900000	19	2425800	150230000	6500900	397600	406160000	0	0	1426800000	2346600	26	76726000	93298	5778300	250040	15292	15622000	0	0	54877000	90255	5	4	9	1	0	0	0	0	0	405170000	675430000	1172900000	0	0	2876500
G4T5S7	Dipeptidyl peptidase 3 (EC 3.4.14.4) (Dipeptidyl aminopeptidase III) (Dipeptidyl peptidase III)	Peptidase_M49	PIIN_00352	11	11	11	19.1	19.1	19.1	83.564	0	163.2	1144300000	51	0	187230000	91989000	187860000	89765000	67446000	3797600	200930000	315300000	41	27910000	0	4566500	2243600	4582100	2189400	1645000	92625	4900800	7690100	2	4	6	7	9	18	0	5	0	0	156920000	183740000	86414000	339060000	386620000
G4T5S8	Glucanase (EC 3.2.1.-)	Glyco_hydro_6	PIIN_00353	9	9	9	39	39	39	42.798	0	105.17	495760000	28	6091500	0	85864000	56059000	0	18540000	7956400	0	321250000	17	29162000	358320	0	5050800	3297600	0	1090600	468020	0	18897000	0	0	0	4	3	19	0	1	1	0	0	0	70521000	107160000	393680000
G4T5T2	Obg-like ATPase 1	YchF-GTPase_C	PIIN_00356	9	9	9	33.3	33.3	33.3	43.202	0	90.547	3371400000	21	0	835920000	26980000	15856000	809400000	1177700	0	1640800000	41245000	22	153240000	0	37996000	1226400	720710	36791000	53533	0	74582000	1874800	4	5	8	1	0	3	0	0	0	963030000	1230000000	1529100000	26277000	0	51261000
G4T5T3	Probable CDC10-septin	Septin	PIIN_00357	11	11	11	43.6	43.6	43.6	36.483	0	323.31	5531000000	37	0	1597000000	39901000	5404200	1324800000	4182400	0	2492500000	67267000	20	276550000	0	79848000	1995000	270210	66238000	209120	0	124620000	3363400	8	10	11	3	1	4	0	0	0	1847200000	1784200000	2479900000	40410000	39393000	60206000
G4T5Q3	Inositol-pentakisphosphate 2-kinase (EC 2.7.1.158)	Ins_P5_2-kin	PIIN_00364	2	2	2	6.4	6.4	6.4	47.239	0.00099701	3.2565	164070000	0	0	57269000	5010600	7427800	25700000	1054600	0	65128000	2477100	25	6562700	0	2290800	200430	297110	1028000	42183	0	2605100	99083	0	0	0	0	0	0	0	0	0	0	0	70684000	0	0	3036400
G4T5Q5	Related to phosphoserine aminotransferase	Aminotran_5	PIIN_00368	3	3	3	13.8	13.8	13.8	44.226	0	5.5279	270700000	2	0	109660000	2854100	0	67937000	0	0	88378000	1873800	17	15924000	0	6450400	167890	0	3996300	0	0	5198700	110230	0	1	1	0	0	0	0	0	0	109660000	0	0	0	0	2297000
G4T5T6	Probable NADH dehydrogenase (Ubiquinone), 64 kD subunit, mitochondrial	Pyr_redox_2	PIIN_00369	3	3	3	5.1	5.1	5.1	75.343	0	95.214	469660000	6	0	111000000	5202900	0	172170000	0	0	181290000	0	25	18786000	0	4440000	208110	0	6886800	0	0	7251500	0	2	2	2	0	0	0	0	0	0	0	238170000	193710000	5202900	0	0
G4T5U1	Aldehyde dehydrogenase	Aldedh	PIIN_00376	6	6	6	19.3	19.3	19.3	53.14	0	250.09	1818400000	15	0	1224200000	10845000	0	187490000	0	0	388290000	7525800	22	82654000	0	55647000	492970	0	8522300	0	0	17650000	342080	9	3	1	1	0	1	0	0	0	1093800000	367760000	440150000	10845000	0	0
G4T5W4	Probable PMT4-dolichyl-phosphate-mannose--protein O-mannosyltransferase	PMT	PIIN_00387	5	5	5	11.7	11.7	11.7	88.677	0	322.1	2106500000	28	0	970020000	22673000	0	521600000	6633300	0	563250000	22305000	29	72637000	0	33449000	781820	0	17986000	228730	0	19423000	769150	11	11	4	1	0	1	0	0	0	993350000	692630000	607680000	22673000	0	0
G4T5W5	Probable RPL43B-60S large subunit ribosomal protein	Ribosomal_L37ae	PIIN_00388	3	3	3	37	37	37	10.281	0	63.243	5252500000	22	0	1754700000	22561000	0	1782500000	0	0	1651300000	41475000	4	1313100000	0	438670000	5640300	0	445630000	0	0	412820000	10369000	7	7	6	1	0	1	0	0	0	1931200000	2380400000	1669700000	0	0	50840000
G4T5X1	Terpene cyclase/mutase family member (EC 5.4.99.-)	SQHop_cyclase_C	PIIN_00403	2	2	2	3.6	3.6	3.6	83.54	0	3.9909	290280000	2	0	86125000	0	0	66142000	0	0	136770000	1244600	34	8537800	0	2533100	0	0	1945400	0	0	4022700	36605	0	1	1	0	0	0	0	0	0	0	0	148440000	0	0	1525600
G4T5X4	Probable RPL11B-ribosomal protein L11	Ribosomal_L5	PIIN_00406	9	9	9	50.6	50.6	50.6	20.155	0	201.75	3045600000	45	0	985620000	39564000	6799900	936700000	1033800	0	1012200000	63659000	9	338390000	0	109510000	4396000	755540	104080000	114870	0	112460000	7073200	11	14	10	5	0	5	0	0	0	1033400000	1108000000	1179000000	47763000	0	69835000
G4T611	Non-specific serine/threonine protein kinase (EC 2.7.11.1)	AdenylateSensor	PIIN_00411	5	5	5	9	9	9	71.602	0	19.018	312140000	10	0	137560000	0	0	72675000	0	0	101910000	0	26	12005000	0	5290800	0	0	2795200	0	0	3919500	0	4	2	4	0	0	0	0	0	0	129940000	109190000	108280000	0	0	0
G4T616	Adenosylhomocysteinase (EC 3.3.1.1)	AdoHcyase_NAD	PIIN_00416	21	21	21	57.9	57.9	57.9	47.001	0	323.31	12510000000	227	2112600	1500900000	2304500000	2938400000	3124100000	160080000	457620000	894390000	1127500000	20	625480000	105630	75044000	115220000	146920000	156200000	8003900	22881000	44719000	56374000	11	34	9	70	16	44	0	32	11	1397700000	4154200000	1175000000	2023100000	790310000	1430300000
G4T618	Uncharacterized protein	MOR2-PAG1_N	PIIN_00418	5	5	5	3.6	3.6	3.6	268.34	0	18.204	216420000	8	0	128810000	2283900	0	28057000	0	0	57270000	0	119	1818700	0	1082400	19192	0	235770	0	0	481260	0	4	1	3	0	0	0	0	0	0	97544000	73891000	57846000	2283900	0	0
G4T619	Related to Drosophila pumilio protein and Mpt5p protein	PUF	PIIN_00419	6	6	6	7.2	7.2	7.2	106.89	0	78.146	642900000	16	0	190510000	0	0	57411000	0	0	391000000	3986900	47	13679000	0	4053300	0	0	1221500	0	0	8319100	84828	5	3	8	0	0	0	0	0	0	212930000	112570000	337950000	0	0	4887200
G4T5Y1	Extracellular metalloproteinase (EC 3.4.24.-) (Fungalysin)	Peptidase_M36	PIIN_00424	6	6	5	21.3	21.3	18.1	68.341	0	75.947	1873600000	17	67049000	0	0	1779500000	0	0	26892000	0	205340	21	89221000	3192800	0	0	84738000	0	0	1280600	0	9778.2	0	0	0	0	0	0	1	15	1	0	0	0	0	0	251710
G4T620	Extracellular metalloproteinase (EC 3.4.24.-) (Fungalysin)	Peptidase_M36	PIIN_00425	7	4	4	17.8	9.6	9.6	66.187	0	34.013	111810000	8	0	0	0	67973000	0	43839000	0	0	0	21	5324400	0	0	0	3236800	0	2087600	0	0	0	0	0	0	0	6	0	0	2	0	0	0	0	0	216850000	0
G4T624	Uncharacterized protein	#N/A	PIIN_00429	16	16	16	47.8	47.8	47.8	71.154	0	323.31	1770200000	69	95620000	9938300	786740000	0	12343000	221630000	44005000	0	599890000	28	63220000	3415000	354940	28098000	0	440810	7915400	1571600	0	21425000	0	0	0	19	25	25	0	0	0	0	16856000	0	734760000	1223300000	660320000
G4T631	Probable histidinol-phosphate transaminase	Aminotran_1_2	PIIN_00435	2	2	2	7.6	7.6	7.6	44.603	0	30.028	104230000	8	0	51783000	3409200	0	9657400	0	0	35055000	4328000	21	4963400	0	2465800	162340	0	459880	0	0	1669300	206090	5	1	2	0	0	0	0	0	0	51758000	0	38070000	0	0	5305200
G4T5Y5	CTP synthase (EC 6.3.4.2) (UTP--ammonia ligase)	GATase	PIIN_00441	3	3	3	6.2	6.2	6.2	68.277	0	37.699	601520000	9	0	156280000	4305300	0	94248000	0	0	338580000	8097100	32	18797000	0	4883800	134540	0	2945300	0	0	10581000	253030	2	1	4	1	0	1	0	0	0	154150000	159670000	338650000	0	0	9925500
G4T5Y7	Uncharacterized protein	#N/A	PIIN_00443	3	3	3	3.2	3.2	3.2	184.32	0	11.943	158450000	7	1761300	23965000	0	0	79545000	0	0	52101000	1076500	85	1864100	20721	281950	0	0	935820	0	0	612950	12665	2	2	3	0	0	0	0	0	0	53212000	84424000	51509000	0	0	1319600
G4T637	Uncharacterized protein	#N/A	PIIN_00451	2	2	2	20.3	20.3	20.3	23.538	0	12.038	259540000	3	0	0	57234000	118230000	0	13315000	8110300	0	62649000	8	32442000	0	0	7154200	14779000	0	1664300	1013800	0	7831100	0	0	0	0	0	0	0	2	1	0	0	0	0	0	76795000
G4T638	Probable ribosomal protein S12, cytosolic	Ribosomal_S19	PIIN_00452	7	7	7	48.7	48.7	48.7	17.4	0	134.77	2463600000	28	0	885790000	38094000	0	718160000	0	0	789740000	31790000	7	351940000	0	126540000	5442000	0	102590000	0	0	112820000	4541500	9	10	5	1	0	3	0	0	0	923780000	1030400000	769500000	33394000	0	43669000
G4T639	Probable ribosomal protein P2	Ribosomal_60s	PIIN_00453	3	3	3	50	50	50	11.466	0	58.013	543020000	8	0	262700000	16298000	0	204180000	929950	0	58916000	0	5	108600000	0	52541000	3259700	0	40835000	185990	0	11783000	0	4	3	1	0	0	0	0	0	0	254460000	287090000	0	16298000	0	0
G4T5Z2	Uncharacterized protein	#N/A	PIIN_00455	7	7	7	42.5	42.5	42.5	26.522	0	69.944	725050000	16	0	0	40698000	462050000	4391100	5828400	20197000	0	191890000	10	72505000	0	0	4069800	46205000	439110	582840	2019700	0	19189000	0	0	0	1	1	11	0	3	0	0	5996800	0	30659000	31360000	242730000
G4T642	Related to mitochondrial cytosolically directed NADH dehydrogenase	Pyr_redox_2	PIIN_00458	6	6	6	20.5	20.5	20.5	52.813	0	46.643	554190000	12	0	264520000	0	0	169020000	0	0	120650000	0	22	25191000	0	12024000	0	0	7682600	0	0	5484300	0	6	5	1	0	0	0	0	0	0	265580000	212350000	148360000	0	0	0
G4T5Z4	DNA-directed RNA polymerase subunit beta (EC 2.7.7.6)	RNA_pol_Rpb2_6	PIIN_00462	2	2	2	1.4	1.4	1.4	125.01	0.00050736	3.486	55785000	4	0	7650100	28159000	0	7399500	0	0	8071400	4505100	56	996160	0	136610	502840	0	132130	0	0	144130	80448	1	1	1	1	0	0	0	0	0	0	0	8760000	0	0	5522300
G4T5Z5	Probable Yculture filtrate1-Vacuolar ABC transporter responsible for vacuolar sequestration of glutathione-S-conjugates	ABC_membrane	PIIN_00463	2	2	2	2.6	2.6	2.6	159.21	0	11.664	160660000	3	0	48436000	0	0	42094000	0	0	70133000	0	61	2633800	0	794040	0	0	690070	0	0	1149700	0	1	1	1	0	0	0	0	0	0	0	0	76117000	0	0	0
G4T5Z6	RRM Nup35-type domain-containing protein	Nup35_RRM	PIIN_00464	2	2	2	7.9	7.9	7.9	35.619	0	5.6519	266110000	2	0	79098000	0	0	71943000	0	0	115070000	0	13	20470000	0	6084500	0	0	5534100	0	0	8851600	0	0	1	1	0	0	0	0	0	0	0	92206000	130930000	0	0	0
G4U2L7	Uncharacterized protein	Seipin	PIIN_00473	2	2	2	5.8	5.8	5.8	38.839	0.0010065	3.3828	133500000	3	0	78468000	1687500	0	38665000	0	0	14679000	0	15	8900000	0	5231200	112500	0	2577700	0	0	978580	0	2	1	0	0	0	0	0	0	0	78022000	53251000	0	1687500	0	0
G4U2L8	Isocitrate dehydrogenase [NADP] (EC 1.1.1.42)	Iso_dh	PIIN_00474	4	4	4	8.5	8.5	8.5	50.458	0	18.994	1191200000	13	0	297700000	6442000	62866000	319530000	202490	0	488320000	16102000	27	44117000	0	11026000	238590	2328400	11834000	7499.6	0	18086000	596380	2	4	3	0	0	2	0	2	0	295260000	445950000	522850000	0	0	19738000
G4U2M0	Uncharacterized protein	#N/A	PIIN_00476	2	2	2	4.3	4.3	4.3	67.674	0	11.554	166140000	3	0	76940000	0	0	9039800	0	0	80019000	144270	36	4615100	0	2137200	0	0	251100	0	0	2222800	4007.6	1	1	1	0	0	0	0	0	0	0	0	86846000	0	0	176850
G4U2M1	Serine hydroxymethyltransferase (EC 2.1.2.1)	SHMT	PIIN_00477	18	18	18	49	49	49	55.335	0	323.31	17859000000	103	0	6400800000	309790000	474640000	4238800000	15350000	0	6156700000	262590000	23	776460000	0	278290000	13469000	20636000	184290000	667410	0	267680000	11417000	25	26	20	15	0	10	0	7	0	6349700000	6399900000	6121900000	301240000	103920000	302450000
G4U2S3	Related to n-terminal acetyltransferase 1	NARP1	PIIN_00481	3	3	3	3.5	3.5	3.5	97.93	0	14.535	326090000	3	0	93728000	3112200	0	94132000	0	0	135110000	0	49	6654800	0	1912800	63513	0	1921100	0	0	2757400	0	1	0	1	0	0	1	0	0	0	0	0	146640000	3112200	0	0
G4U2M7	Related to enoyl-CoA hydratase/isomerase	ECH_1	PIIN_00486	5	5	5	18.5	18.5	18.5	30.536	0	19.512	635550000	5	7783200	358030000	23615000	14341000	109720000	336570	78894000	36757000	6079600	16	39722000	486450	22377000	1476000	896280	6857200	21036	4930900	2297300	379970	2	1	0	1	0	0	0	0	1	335120000	172750000	0	23615000	0	0
G4U2M9	WGS project CAFZ00000000 data, contig PIRI_contig_0006	DAO	PIIN_00488	9	9	9	32.7	32.7	32.7	39.576	0	81.113	1872800000	28	0	576140000	59706000	154200000	297820000	8820200	8658600	612530000	154910000	21	89180000	0	27435000	2843100	7342900	14182000	420010	412310	29168000	7376900	7	3	5	2	1	8	0	2	0	683910000	396880000	566860000	58465000	56889000	177870000
G4U2S6	Uncharacterized protein	#N/A	PIIN_00493	2	2	2	18.6	18.6	18.6	11.254	0	36.722	2675000000	17	0	557180000	6382300	9831200	684210000	0	0	1410200000	7270300	7	382150000	0	79597000	911750	1404500	97744000	0	0	201450000	1038600	4	5	6	1	0	1	0	0	0	567360000	995350000	1359900000	0	0	8911900
G4U2T4	Uncharacterized protein	#N/A	PIIN_00503	2	2	2	2	2	2	105.32	0	4.4119	102740000	2	14300000	0	0	65031000	7020200	1595900	0	12427000	2362800	31	3314100	461280	0	0	2097800	226460	51480	0	400880	76218	0	0	0	0	0	0	0	2	0	0	0	13487000	0	0	2896300
G4U2P2	Related to leukotriene-A4 hydrolase	Peptidase_M1	PIIN_00510	22	22	22	47.2	47.2	47.2	71.548	0	323.31	5594400000	115	6746500	122510000	4572400000	320970000	41222000	104070000	123200000	42660000	260680000	35	159840000	192760	3500300	130640000	9170600	1177800	2973300	3519900	1218900	7447900	1	0	0	86	9	14	0	2	3	0	0	46299000	4081100000	887230000	393810000
G4U2T5	Probable MES1-methionyl-tRNA synthetase	tRNA-synt_1g	PIIN_00511	6	6	6	11.3	11.3	11.3	82.249	0	215.23	1971300000	21	0	594200000	3921000	0	409420000	0	0	942170000	21622000	35	56324000	0	16977000	112030	0	11698000	0	0	26919000	617770	6	3	11	0	0	1	0	0	0	689830000	515700000	970370000	0	0	26504000
G4U2P3	Protein YOP1	TB2_DP1_HVA22	PIIN_00513	2	2	2	16.2	16.2	16.2	21.681	0	70.791	1025200000	15	0	469380000	15139000	0	254670000	596610	0	279510000	5929700	9	113910000	0	52153000	1682100	0	28297000	66290	0	31057000	658850	6	4	3	1	0	1	0	0	0	546910000	290020000	283610000	15139000	0	0
G4U2P4	Uncharacterized protein	Ribosomal_S14	PIIN_00515	3	3	3	34.1	34.1	34.1	10.562	0	101.02	4164500000	16	0	1491400000	8143400	33761000	997990000	0	0	1618900000	14334000	5	832910000	0	298280000	1628700	6752200	199600000	0	0	323780000	2866800	5	5	5	0	0	0	0	1	0	1577700000	1341900000	1691800000	0	0	17570000
G4U2P6	BPL/LPL catalytic domain-containing protein	BPL_LplA_LipB	PIIN_00521	2	2	2	11.6	11.6	11.6	31.178	0	4.4396	296310000	3	0	54083000	2025500	18093000	75183000	0	0	144710000	2216300	19	15596000	0	2846500	106600	952240	3957000	0	0	7616600	116640	1	1	1	0	0	0	0	0	0	0	0	157060000	0	0	2716700
G4U2U2	TPR_REGION domain-containing protein	TPR_8	PIIN_00522	7	7	7	7.4	7.4	7.4	151.03	0	25.056	1042800000	12	0	500500000	2611500	0	113690000	0	0	421160000	4794100	67	15564000	0	7470200	38978	0	1696900	0	0	6285900	71553	6	1	4	0	0	1	0	0	0	414410000	296060000	402390000	0	0	5876600
G4U2Q1	Related to conserved oligomeric Golgi complex component 4	COG4	PIIN_00527	2	2	2	3	3	3	83.026	0	6.4803	70077000	3	0	30284000	0	0	14033000	0	0	25761000	0	33	2123600	0	917680	0	0	425240	0	0	780640	0	1	1	1	0	0	0	0	0	0	30448000	19000000	0	0	0	0
G4U2U4	Related to GLY1-L-threonine aldolase, low-specific	Beta_elim_lyase	PIIN_00531	3	3	3	14.9	14.9	14.9	43.371	0	125.13	684510000	7	0	133190000	0	0	238650000	0	0	307280000	5384300	18	38028000	0	7399700	0	0	13258000	0	0	17071000	299130	2	3	2	0	0	0	0	0	0	135510000	338400000	318700000	0	0	6600100
G4U2U9	Probable 4-alpha-glucanotransferase / amylo-1,6-glucosidase (Glycogen-debranching enzyme)	GDE_C	PIIN_00538	10	10	10	8.4	8.4	8.4	178.96	0	125.21	1890900000	35	0	855840000	21414000	67682000	567130000	5691600	0	352870000	20249000	84	22510000	0	10189000	254930	805740	6751600	67757	0	4200800	241060	11	11	7	1	0	1	0	4	0	806600000	724360000	482380000	0	0	24821000
G4T653	Related to O-methylsterigmatocystin oxidoreductase	p450	PIIN_00559	6	6	6	17.6	17.6	17.6	57.514	0	74.303	609340000	12	0	286020000	19559000	0	117100000	1667400	0	183360000	1639200	27	22568000	0	10593000	724390	0	4337200	61757	0	6791000	60709	8	3	0	1	0	0	0	0	0	281380000	164570000	0	19559000	0	0
G4T659	Peptide hydrolase (EC 3.4.-.-)	Peptidase_M28	PIIN_00565	3	3	3	15.3	15.3	15.3	45.356	0	14.98	165790000	5	0	57931000	8989800	22635000	46157000	0	0	23888000	6191000	18	9210700	0	3218400	499430	1257500	2564300	0	0	1327100	343940	1	1	0	1	0	1	0	1	0	0	63036000	0	0	0	7588900
G4T6A0	Related to cytochrome P450	p450	PIIN_00570	10	10	10	19.4	19.4	19.4	58.959	0	69.242	2854600000	25	0	1148400000	41692000	5657500	684510000	898020	0	942460000	30930000	29	98433000	0	39601000	1437700	195090	23604000	30966	0	32499000	1066500	9	6	5	2	0	3	0	0	0	1082400000	926040000	1097700000	47379000	0	32226000
G4T6A4	Related to LCB5-sphingolipid long chain base kinase	DAGK_cat	PIIN_00575	2	2	2	6.1	6.1	6.1	52.396	0	5.8366	61112000	3	0	17228000	0	0	14545000	0	0	29339000	0	28	2182600	0	615300	0	0	519480	0	0	1047800	0	1	1	1	0	0	0	0	0	0	0	0	31842000	0	0	0
G4T6A5	Proteasome subunit beta (EC 3.4.25.1)	Proteasome	PIIN_00577	4	4	4	24.7	24.7	24.7	19.935	0	20.355	876190000	9	0	333620000	10931000	0	339240000	0	0	185730000	6669300	9	97354000	0	37069000	1214500	0	37693000	0	0	20636000	741030	3	3	3	0	0	0	0	0	0	300700000	431180000	266610000	10931000	0	0
G4T671	Related to RNA binding protein Nrd1 (Negative regulator of differentiation)	RRM_1	PIIN_00584	10	10	10	28.4	28.4	28.4	66.691	0	323.31	3930600000	52	0	1443800000	47283000	5485900	726170000	1331000	0	1658700000	47798000	18	218370000	0	80208000	2626800	304770	40343000	73947	0	92153000	2655400	13	12	19	3	0	4	0	1	0	1350200000	1141700000	1743900000	51047000	0	54826000
G4T6A8	Related to 2,4-dihydroxyhept-2-ene-1,7-dioic acid aldolase	HpcH_HpaI	PIIN_00590	2	2	2	4.5	4.5	4.5	38.967	0	7.666	325200000	7	0	67841000	4984000	82478000	53408000	302490	6026100	106300000	3863400	16	20325000	0	4240100	311500	5154900	3338000	18906	376630	6643600	241460	0	1	2	0	0	0	0	4	0	0	0	115370000	0	0	4735700
G4T6B4	Probable potassium channel beta subunit protein	Aldo_ket_red	PIIN_00597	6	6	6	34.7	34.7	34.7	39.607	0	164.9	4347600000	22	0	1009400000	3238900	0	827370000	2272600	121210000	2354600000	29610000	20	217380000	0	50469000	161940	0	41368000	113630	6060700	117730000	1480500	7	6	8	0	0	1	0	0	0	1069600000	1404200000	2220900000	0	0	36296000
G4T681	Related to prenylcysteine oxidase	Prenylcys_lyase	PIIN_00605	5	5	5	9	9	9	89.194	0	129.19	1566400000	27	0	532420000	201010000	75090000	315960000	696610	0	383940000	57247000	34	46069000	0	15659000	5911900	2208500	9292900	20489	0	11292000	1683700	4	4	2	9	0	4	0	4	0	515710000	453150000	411750000	190960000	0	80224000
G4T6C7	DAO domain-containing protein	DAO	PIIN_00619	6	6	6	19.9	19.9	19.9	39.334	0	15.067	720300000	13	59236000	29693000	165890000	312430000	37242000	14387000	24505000	43996000	32913000	19	37910000	3117700	1562800	8731000	16444000	1960100	757210	1289700	2315600	1732300	0	0	0	7	2	1	0	3	0	29693000	0	0	108690000	92434000	76270000
G4T687	Aspartate aminotransferase (EC 2.6.1.1)	Aminotran_1_2	PIIN_00620	14	14	14	44.6	44.6	44.6	44.058	0	323.31	6749800000	96	0	2084200000	337540000	534320000	1183900000	666440000	6534500	1719200000	217750000	23	293470000	0	90616000	14676000	23231000	51473000	28976000	284110	74747000	9467400	12	7	9	10	39	12	0	7	0	1858100000	1931100000	1762600000	340280000	3286600000	274140000
G4T6D0	Aminopeptidase (EC 3.4.11.-)	Peptidase_M1	PIIN_00628	44	44	39	47.8	47.8	41.4	103.52	0	323.31	16832000000	319	175110000	965690000	12731000000	577810000	769890000	356010000	607020000	344970000	304360000	52	323700000	3367600	18571000	244830000	11112000	14806000	6846400	11674000	6634000	5853100	6	7	1	227	32	18	1	9	18	845690000	1068300000	473740000	12639000000	1595600000	361380000
G4T693	Related to nuclear transport factor	NTF2	PIIN_00629	5	5	5	66.9	66.9	66.9	13.616	0	186	2090500000	26	0	944780000	72602000	33227000	121510000	5263500	0	823390000	89721000	6	348420000	0	157460000	12100000	5537900	20252000	877250	0	137230000	14953000	9	3	4	2	2	5	0	1	0	826890000	566570000	610910000	69758000	0	112820000
G4T694	Probable HIS3-imidazoleglycerol-phosphate dehydratase	IGPD	PIIN_00633	2	2	2	10.4	10.4	10.4	21.697	0	21.835	348220000	4	0	104380000	6129000	24474000	105880000	0	0	107360000	0	12	29019000	0	8698000	510750	2039500	8823600	0	0	8946600	0	1	1	1	1	0	0	0	0	0	0	0	116520000	6129000	0	0
G4T695	Serine/threonine-protein phosphatase 2A 56 kDa regulatory subunit	B56	PIIN_00634	2	2	2	5.1	5.1	5.1	82.517	0	103.16	144300000	13	0	53891000	0	0	51058000	0	0	39354000	0	29	4976000	0	1858300	0	0	1760600	0	0	1357000	0	5	5	3	0	0	0	0	0	0	50440000	73180000	0	0	0	0
G4U329	Uncharacterized protein	PB1	PIIN_00640	3	3	3	5.1	5.1	5.1	72.032	0	43.199	451870000	4	3821700	17675000	0	0	9858700	0	0	413940000	6576500	35	12911000	109190	504990	0	0	281680	0	0	11827000	187900	1	1	2	0	0	0	0	0	0	0	0	449250000	0	0	8061400
G4U2Y7	Related to MDJ1-heat shock protein	DnaJ	PIIN_00648	3	3	3	10.4	10.4	10.4	49.551	0	9.6458	470870000	6	0	134460000	0	0	102170000	0	0	232380000	1854500	28	16817000	0	4802300	0	0	3648900	0	0	8299400	66234	2	2	2	0	0	0	0	0	0	130510000	159830000	235850000	0	0	2273300
G4U2Y9	Uncharacterized protein	#N/A	PIIN_00651	2	2	2	21	21	21	21.283	0	90.171	730450000	4	0	267810000	0	0	208100000	0	0	254540000	0	9	81161000	0	29756000	0	0	23123000	0	0	28282000	0	1	1	2	0	0	0	0	0	0	281530000	281400000	265340000	0	0	0
G4U2Z1	Related to sulfide:quinone oxidoreductase, mitochondrial	Pyr_redox_2	PIIN_00653	7	7	7	17.7	17.7	17.7	48.289	0	194.97	5604000000	27	0	1994500000	54186000	124920000	1044700000	1951900	0	2318800000	64918000	21	266860000	0	94975000	2580300	5948600	49748000	92948	0	110420000	3091300	6	8	7	1	0	3	0	2	0	1821900000	1847600000	2268300000	65692000	0	68071000
G4U340	Related to guanine nucleotide-binding protein alpha-1 subunit	G-alpha	PIIN_00658	7	4	4	30.3	21.8	21.8	40.144	0	99.885	457960000	6	0	240570000	10952000	0	117810000	996710	0	85733000	1905900	20	22898000	0	12028000	547600	0	5890400	49835	0	4286700	95293	2	2	0	1	0	1	0	0	0	246370000	165250000	82888000	10952000	0	0
G4U342	Probable DIP5-glutamate and aspartate permease-able to mediate transport of other amino acids	AA_permease	PIIN_00660	4	4	4	8.7	8.7	8.7	61.351	0	6.2882	240690000	7	0	139400000	54457000	0	11771000	15265000	0	18193000	1612200	23	10465000	0	6060700	2367700	0	511790	663680	0	790990	70095	0	0	0	3	3	1	0	0	0	139400000	0	0	43724000	86239000	0
G4U2Z4	Uncharacterized protein	#N/A	PIIN_00661	3	3	3	3.9	3.9	3.9	77.426	0	10.517	228880000	8	0	63990000	5925100	0	100020000	0	0	54755000	4192100	40	5722100	0	1599700	148130	0	2500500	0	0	1368900	104800	1	2	1	1	1	2	0	0	0	0	136600000	0	5925100	0	0
G4U2Z5	Related to aldehyde reductase	Aldo_ket_red	PIIN_00662	3	3	3	8.4	8.4	8.4	35.865	0	15.544	581890000	10	0	207390000	10837000	11443000	192750000	1491700	0	125230000	32739000	17	34229000	0	12199000	637500	673090	11338000	87749	0	7366700	1925800	3	3	0	1	1	2	0	0	0	208680000	235280000	162580000	0	0	40131000
G4U2Z7	DUF4149 domain-containing protein	DUF4149	PIIN_00666	4	4	4	17.1	17.1	17.1	23.519	0	10.864	464330000	5	0	263560000	0	0	137630000	0	0	58208000	4941400	9	51593000	0	29284000	0	0	15292000	0	0	6467600	549050	4	1	0	0	0	0	0	0	0	246360000	155800000	112530000	0	0	6057200
G4U312	DNA helicase (EC 3.6.4.12)	MCM	PIIN_00692	3	3	3	3.9	3.9	3.9	94.225	0	3.9911	424620000	0	0	117360000	1517200	0	101000000	0	0	202440000	2302200	44	9650400	0	2667200	34481	0	2295400	0	0	4601000	52322	0	0	0	0	0	0	0	0	0	0	0	219710000	0	0	2822000
G4U2X6	Related to expansin family protein-Laccaria bicolor	DPBB_1	PIIN_00697	5	5	5	10.4	10.4	10.4	36.88	0	323.31	36271000000	262	20445000000	9935400	2851100	10177000000	0	6551600	5629800000	0	0	7	5181500000	2920600000	1419300	407300	1453900000	0	935940	804260000	0	0	0	0	0	0	0	0	131	65	66	9935400	0	0	0	27641000	0
G4U2X7	Polyadenylate-binding protein (PABP)	RRM_1	PIIN_00698	7	7	7	9.5	9.5	9.5	76.011	0	269.27	1655800000	20	3829300	290170000	144730000	48887000	287020000	2040300	14315000	848370000	16438000	38	43574000	100770	7636000	3808700	1286500	7553300	53691	376720	22326000	432570	3	3	6	5	0	1	0	1	1	392850000	409970000	800090000	139890000	0	24994000
G4U319	Uncharacterized protein	PhoD	PIIN_00704	8	8	8	13.8	13.8	13.8	78.167	0	141.11	3091500000	23	0	1486900000	9492600	0	695670000	501320	0	895630000	3331900	37	83555000	0	40186000	256560	0	18802000	13549	0	24206000	90051	8	8	7	0	0	0	0	0	0	1458400000	990840000	959800000	9492600	0	0
G4U321	Usp domain-containing protein	Usp	PIIN_00706	2	2	2	5.8	5.8	5.8	54.754	0	25.937	539620000	9	0	33681000	0	0	8834000	0	0	497110000	0	24	22484000	0	1403400	0	0	368080	0	0	20713000	0	4	2	3	0	0	0	0	0	0	209200000	0	363990000	0	0	0
G4U323	Zn(2)-C6 fungal-type domain-containing protein	Zn_clus	PIIN_00709	5	5	5	9.5	9.5	9.5	95.526	0	47.4	555340000	8	0	203850000	2895400	0	67504000	0	0	274930000	6163600	40	13884000	0	5096200	72384	0	1687600	0	0	6873300	154090	2	1	4	1	0	0	0	0	0	188120000	143750000	262550000	0	0	7555300
G4U2Y3	Uncharacterized protein	#N/A	PIIN_00712	5	5	5	18.5	18.5	18.5	38.084	0	48.559	1059700000	20	0	390030000	192960000	0	72666000	17930000	0	288870000	97231000	12	88307000	0	32503000	16080000	0	6055500	1494100	0	24072000	8102600	5	0	1	7	3	4	0	0	0	413290000	153510000	235980000	190080000	0	122070000
G4T6L5	Uncharacterized protein	DUF1776	PIIN_00721	6	6	6	19	19	19	73.034	0	89.096	442740000	9	0	16852000	0	0	113700000	0	0	312190000	0	24	18448000	0	702170	0	0	4737700	0	0	13008000	0	0	3	6	0	0	0	0	0	0	99084000	239730000	172150000	0	0	0
G4T6L6	GST_C_6 domain-containing protein	GST_C_6	PIIN_00722	3	3	3	12.5	12.5	12.5	34.02	0	25.506	468050000	5	0	227750000	0	4767300	90379000	0	0	145150000	0	15	31203000	0	15183000	0	317820	6025300	0	0	9676900	0	1	1	3	0	0	0	0	0	0	227750000	0	0	0	0	0
G4T6L8	DNA helicase (EC 3.6.4.12)	MCM	PIIN_00724	4	4	4	10.2	10.2	10.2	82.422	0	72.093	532180000	10	0	153970000	0	0	110140000	0	0	268080000	0	48	11087000	0	3207600	0	0	2294600	0	0	5585000	0	4	3	3	0	0	0	0	0	0	200870000	159220000	235240000	0	0	0
G4T6H0	Related to U2 snRNP protein A	LRR_9	PIIN_00725	2	2	2	19.8	19.8	19.8	27.344	0	4.4247	148620000	2	0	65849000	930800	0	26885000	0	0	54960000	0	11	13511000	0	5986300	84618	0	2444100	0	0	4996300	0	1	0	1	0	0	0	0	0	0	65849000	0	0	930800	0	0
G4T6H4	Glyoxalase-like_dom domain-containing protein	Glyoxalase_3	PIIN_00728	4	4	4	19.5	19.5	19.5	31.975	0	7.914	428570000	2	0	34850000	0	194510000	13479000	0	0	185730000	0	15	28572000	0	2323300	0	12967000	898580	0	0	12382000	0	0	0	1	0	0	0	0	1	0	0	0	201580000	0	0	0
G4T6I4	Uncharacterized protein	#N/A	PIIN_00742	4	4	4	7	7	7	58.149	0	6.6139	395260000	3	0	136160000	0	0	147230000	0	0	111020000	843970	20	19763000	0	6808000	0	0	7361600	0	0	5551200	42199	0	2	1	0	0	0	0	0	0	0	201070000	0	0	0	1034500
G4T6I6	Probable CRM1-nuclear export factor, exportin	IBN_N	PIIN_00744	9	9	9	15.4	15.4	15.4	121.78	0	135.2	1032600000	13	0	331540000	3546500	0	329290000	0	0	365300000	2907600	52	19857000	0	6375800	68202	0	6332500	0	0	7025100	55915	6	4	3	0	0	0	0	0	0	354390000	442470000	380850000	0	0	3564100
G4T6E0	PKS_ER domain-containing protein	ADH_zinc_N_2	PIIN_00746	2	2	2	8.9	8.9	8.9	40.895	0	15.411	833380000	3	0	211620000	7049300	5509100	214370000	0	6510100	381400000	6927900	22	37881000	0	9619000	320420	250420	9744200	0	295920	17336000	314900	1	1	1	0	0	0	0	0	0	0	0	413930000	0	0	8492200
G4T6E1	Uncharacterized protein	MSC	PIIN_00747	3	3	3	9.9	9.9	9.9	77.432	0	54.458	188120000	6	0	55189000	0	0	57351000	0	0	75584000	0	37	5084400	0	1491600	0	0	1550000	0	0	2042800	0	2	2	2	0	0	0	0	0	0	64977000	59609000	90959000	0	0	0
G4T6E6	Probable eukaryotic translational release factor 1	eRF1_1	PIIN_00752	2	2	2	5.3	5.3	5.3	48.914	0	4.421	226800000	2	0	29102000	7521400	0	60402000	0	0	120630000	9144600	24	9449800	0	1212600	313390	0	2516700	0	0	5026100	381030	1	1	0	0	0	0	0	0	0	0	0	130920000	7521400	0	0
G4T6J0	Related to adrenoleukodystrophy protein	ABC_membrane_2	PIIN_00762	5	5	5	12.7	12.7	12.7	77.631	0	52.76	654500000	9	0	346920000	3623900	0	157670000	0	0	146280000	0	43	15221000	0	8067900	84277	0	3666800	0	0	3401900	0	5	2	2	0	0	0	0	0	0	284150000	235850000	201010000	3623900	0	0
G4T6J3	Uncharacterized protein	Questin_oxidase	PIIN_00765	8	8	8	21.5	21.5	21.5	51.469	0	242.74	353010000	19	11755000	7439200	273710000	25413000	16442000	0	7154000	9983200	1108200	18	19611000	653080	413290	15206000	1411800	913460	0	397450	554620	61567	0	0	0	19	0	0	0	0	0	0	22455000	0	273710000	0	0
G4T6J4	Related to OST3-oligosaccharyltransferase gamma subunit	OST3_OST6	PIIN_00766	3	3	3	10.8	10.8	10.8	35.731	0	14.801	382330000	5	0	202930000	0	0	83349000	0	0	96054000	0	13	29410000	0	15610000	0	0	6411400	0	0	7388800	0	3	1	1	0	0	0	0	0	0	193030000	107160000	120810000	0	0	0
G4T6F3	Probable glycogen synthase kinase 3 alpha	Pkinase	PIIN_00767	10	10	10	27.4	27.4	27.4	44.678	0	118.16	3556200000	28	0	1051300000	51465000	21162000	1210200000	2347500	0	1163100000	56623000	22	161650000	0	47787000	2339300	961920	55008000	106710	0	52869000	2573800	6	11	5	3	0	3	0	0	0	1150500000	1693500000	1109300000	36345000	22679000	73462000
G4T6F6	Related to kinesin-1 motor protein	Kinesin	PIIN_00769	2	2	2	2.8	2.8	2.8	106.52	0	41.988	252370000	3	0	75731000	0	0	93052000	0	0	83582000	0	61	4137100	0	1241500	0	0	1525400	0	0	1370200	0	0	2	1	0	0	0	0	0	0	0	127080000	0	0	0	0
G4T6J8	Related to MSP1 protein	AAA_lid_3	PIIN_00775	4	4	4	6.3	6.3	6.3	110.24	0	15.351	165600000	11	2389500	57482000	0	0	42747000	0	0	62977000	0	49	3379500	48766	1173100	0	0	872400	0	0	1285200	0	2	4	5	0	0	0	0	0	0	63269000	58693000	62249000	0	0	0
G4T6G1	Nucleoside diphosphate kinase (EC 2.7.4.6)	NDK	PIIN_00784	9	9	9	65.8	65.8	65.8	16.945	0	323.31	35569000000	224	18260000	5289700000	1789200000	14579000000	8430400000	78293000	246860000	3870400000	1266500000	8	4446100000	2282400	661220000	223650000	1822400000	1053800000	9786600	30857000	483800000	158310000	21	37	21	44	7	43	0	47	4	6102400000	10773000000	3555700000	1517700000	378930000	1704200000
G4T6K5	Probable asparagine synthase	Asn_synthase	PIIN_00785	3	3	3	4.6	4.6	4.6	79.029	0	55.039	984510000	22	0	354190000	0	14762000	124300000	0	0	480740000	10512000	23	42805000	0	15399000	0	641850	5404300	0	0	20902000	457060	5	5	12	0	0	0	0	0	0	350660000	168710000	495030000	0	0	12886000
G4T6G9	Related to Cytochrome P450	p450	PIIN_00794	2	2	2	6.2	6.2	6.2	60.053	0	3.9575	25847000	1	0	5031900	0	0	0	0	0	20815000	0	31	833780	0	162320	0	0	0	0	0	671470	0	0	0	1	0	0	0	0	0	0	0	0	22591000	0	0	0
G4T6L0	Related to DAL1-Allantoinase	Amidohydro_1	PIIN_00797	8	8	8	19.8	19.8	19.8	49.637	0	59.48	2656600000	29	8890700	15457000	2025800000	376400000	20527000	1471700	160210000	36403000	11448000	19	139820000	467930	813550	106620000	19811000	1080400	77458	8432200	1915900	602510	0	0	0	20	0	0	0	4	5	0	28033000	0	2025800000	0	14033000
G4T6M0	Related to glyoxaloxidase 2	Glyoxal_oxid_N	PIIN_00800	3	3	3	5.6	5.6	5.6	73.071	0	9.1833	322780000	3	6908300	60995000	17424000	198220000	19198000	0	20036000	0	0	23	14034000	300360	2652000	757560	8618100	834680	0	871130	0	0	0	0	0	1	0	0	0	2	0	0	26218000	0	17424000	0	0
G4T6S4	Uncharacterized protein	Ric8	PIIN_00826	2	2	2	5.3	5.3	5.3	65.419	0	7.0284	27811000	2	0	23905000	0	0	3906100	0	0	0	0	34	817970	0	703090	0	0	114890	0	0	0	0	2	0	0	0	0	0	0	0	0	23905000	0	0	0	0	0
G4T6T0	RRM domain-containing protein	RRM_1	PIIN_00834	5	5	5	10.6	10.6	10.6	70.832	0	15.818	821270000	9	0	278360000	10649000	15205000	195780000	2945500	0	301900000	16431000	37	22197000	0	7523300	287810	410960	5291300	79609	0	8159500	444080	0	2	3	1	1	2	0	0	0	269280000	259880000	344240000	0	15983000	18729000
G4T6T2	DNA-directed RNA polymerase subunit (EC 2.7.7.6)	RNA_pol_Rpb1_2	PIIN_00846	2	2	2	2.1	2.1	2.1	152.39	0.0023364	2.6306	27114000	0	0	11821000	0	0	8393100	0	0	6899800	0	75	361520	0	157610	0	0	111910	0	0	91997	0	0	0	0	0	0	0	0	0	0	0	0	7488500	0	0	0
G4T6T4	Related to CDC14-dual specificity phosphatase	DSPc	PIIN_00849	2	2	2	6.4	6.4	6.4	76.778	0	8.8397	176070000	4	0	60109000	0	0	21774000	0	0	94187000	0	36	4890800	0	1669700	0	0	604820	0	0	2616300	0	2	1	1	0	0	0	0	0	0	60339000	0	101990000	0	0	0
G4T6T7	Related to SEC63-ER protein-translocation complex subunit	DnaJ	PIIN_00852	2	2	2	4.2	4.2	4.2	71.747	0	5.4892	188130000	4	0	88889000	2314500	0	45934000	0	0	49660000	1333300	28	6719000	0	3174600	82662	0	1640500	0	0	1773600	47619	2	1	1	0	0	0	0	0	0	89597000	64587000	51335000	0	0	1634400
G4T6Q4	Related to longevity-assurance protein LAG1	TRAM_LAG1_CLN8	PIIN_00856	2	2	2	8.1	8.1	8.1	48.547	0	35.791	404210000	4	0	126730000	0	0	124150000	0	0	153330000	0	17	23777000	0	7454500	0	0	7303000	0	0	9019300	0	1	2	1	0	0	0	0	0	0	132080000	175800000	154810000	0	0	0
G4T6Q6	Probable VID27-involved in Vacuole import and degradation	VID27	PIIN_00858	2	2	2	3.6	3.6	3.6	83.159	0	6.9259	94318000	5	0	29378000	5750800	0	23373000	0	0	35817000	0	40	2357900	0	734440	143770	0	584320	0	0	895420	0	2	1	2	0	0	0	0	0	0	0	0	38872000	5750800	0	0
G4T6Q7	Glutamine synthetase (EC 6.3.1.2)	Gln-synt_C	PIIN_00859	14	14	14	46.5	46.5	46.5	39.367	0	323.31	9273600000	61	777600	3030800000	226270000	108140000	1468000000	4519500	0	4159200000	275920000	16	579600000	48600	189420000	14142000	6758800	91748000	282470	0	259950000	17245000	11	8	17	8	0	16	0	1	0	3085400000	1917100000	4547200000	181770000	25000000	380080000
G4T6R1	Related to peptidase U61 LD-carboxypeptidase A-Cyanothece sp. PCC 7425	Peptidase_S66	PIIN_00863	2	2	2	10.5	10.5	10.5	34.282	0	15.766	8814100	3	0	0	8814100	0	0	0	0	0	0	13	678010	0	0	678010	0	0	0	0	0	0	0	0	0	3	0	0	0	0	0	0	0	0	8814100	0	0
G4T6U8	Pyruvate dehydrogenase E1 component subunit beta (EC 1.2.4.1)	Transket_pyr	PIIN_00875	3	3	3	19.5	19.5	19.5	41.658	0	84.089	1123900000	42	0	331550000	15770000	0	278350000	0	0	488300000	9967500	18	62441000	0	18420000	876110	0	15464000	0	0	27128000	553750	9	14	16	2	0	1	0	0	0	331680000	437010000	426750000	15770000	0	0
G4T6U9	Probable IDH1-isocitrate dehydrogenase [NAD] subunit 1, mitochondrial	Iso_dh	PIIN_00877	12	12	12	35.8	35.8	35.8	40.311	0	323.31	5518900000	64	5423200	1290300000	64993000	178090000	1917400000	5374000	36416000	1942300000	78588000	17	324640000	319010	75900000	3823100	10476000	112790000	316120	2142100	114250000	4622800	16	24	19	0	0	4	0	1	0	1569100000	2482700000	1965200000	80875000	0	80451000
G4T6V1	Cytochrome c oxidase subunit	COX6B	PIIN_00881	2	2	2	29.2	29.2	29.2	10.233	0	21.566	3069800000	18	0	1038600000	0	34978000	776690000	2644600	0	1216900000	0	7	438550000	0	148370000	0	4996800	110960000	377800	0	173850000	0	5	6	5	0	1	0	0	1	0	1078000000	1114900000	1227200000	0	13081000	0
G4T6V3	Related to Glucose dehydrogenase [acceptor]	GMC_oxred_N	PIIN_00883	3	3	3	7.9	7.9	7.9	74.609	0	21.298	24188000	2	0	0	2693700	0	0	957740	0	0	20536000	26	930300	0	0	103600	0	0	36836	0	0	789860	0	0	0	0	0	2	0	0	0	0	0	0	0	0	25174000
G4T6Z8	Related to SDH3-cytochrome b560 subunit of respiratory complex II	Sdh_cyt	PIIN_00892	4	4	4	39.9	39.9	39.9	18.563	0	7.6913	768730000	2	0	224830000	0	0	269040000	0	0	268610000	6243000	7	109820000	0	32119000	0	0	38434000	0	0	38374000	891850	0	1	1	0	0	0	0	0	0	0	0	291530000	0	0	7652600
G4T6Z9	Related to TRA1-component of the Ada-Spt transcriptional regulatory complex (N-terminal)	PI3_PI4_kinase	PIIN_00894	10	10	10	4.2	4.2	4.2	402.45	0	25.147	442570000	10	0	105670000	18944000	0	220830000	0	0	95338000	1788200	192	2305100	0	550370	98665	0	1150200	0	0	496550	9313.6	4	3	2	1	0	0	0	0	0	234720000	144860000	131150000	0	0	2192000
G4T6W4	Uncharacterized protein	Kelch_4	PIIN_00902	3	3	3	3.6	3.6	3.6	108.57	0	9.819	91155000	9	28548000	0	0	26877000	0	0	35730000	0	0	44	2071700	648820	0	0	610830	0	0	812050	0	0	0	0	0	0	0	0	1	3	5	0	0	0	0	0	0
G4T703	Related to glycoside hydrolase family 17 protein-Laccaria bicolor	Glyco_hydro_17	PIIN_00907	3	3	3	11.8	11.8	11.8	55.627	0	16.414	277840000	6	63887000	78788000	22826000	48562000	44401000	0	4720700	14656000	0	16	17365000	3993000	4924300	1426600	3035100	2775100	0	295050	916010	0	1	1	0	2	0	0	1	1	0	0	60638000	0	22826000	0	0
G4T6X4	Probable RPP0-acidic ribosomal protein L10.e	Ribosomal_60s	PIIN_00914	6	6	6	18.8	18.8	18.8	39.693	0	127.72	13279000000	40	0	3782000000	130290000	108720000	4068100000	49472000	32258000	4828000000	280550000	14	948530000	0	270140000	9306400	7765400	290580000	3533700	2304100	344860000	20040000	9	11	9	3	1	6	0	1	0	4553200000	5176400000	4848000000	230550000	103090000	385270000
G4T708	Probable RPP1A-60S large subunit acidic ribosomal protein a1	Ribosomal_60s	PIIN_00916	2	2	2	41.6	41.6	41.6	11.286	0	19.817	147960000	16	0	26990000	0	0	76440000	0	3716200	40815000	0	3	49321000	0	8996600	0	0	25480000	0	1238700	13605000	0	5	5	5	0	0	1	0	0	0	40263000	78893000	34920000	0	0	0
G4T6Y0	Probable t-complex-type molecular chaperone, epsilon subunit	Cpn60_TCP1	PIIN_00922	10	10	10	29.9	29.9	29.9	59.691	0	114.77	3890100000	27	0	846520000	12626000	0	931020000	810610	0	2084400000	14775000	34	114410000	0	24898000	371360	0	27383000	23842	0	61305000	434550	8	8	9	1	0	1	0	0	0	1141400000	1421800000	1816900000	12626000	0	0
G4T724	Related to B2-aldehyde-forming enzyme	#N/A	PIIN_00948	2	2	2	23.1	23.1	23.1	22.941	0	42.24	225100000	3	67401000	0	0	118420000	0	0	39276000	0	0	3	75033000	22467000	0	0	39474000	0	0	13092000	0	0	0	0	0	0	0	0	0	2	1	0	0	0	0	0	0
G4T6Z2	Probable NADP(+)-dependent dehydrogenase acting on 3-hydroxy acids	adh_short	PIIN_00955	7	7	7	28.4	28.4	28.4	31.667	0	147.03	1706300000	24	6507700	537750000	69648000	105790000	350850000	3054100	0	583130000	49557000	17	100370000	382810	31632000	4096900	6222800	20638000	179650	0	34302000	2915100	8	3	3	5	0	4	0	1	0	530320000	516720000	602750000	69826000	0	60569000
G4T6Z4	Related to phosphatidylserine decarboxylase proenzyme 2	PS_Dcarbxylase	PIIN_00957	5	4	4	12	10.1	10.1	48.532	0	31.914	571930000	10	2514700	241060000	45821000	4122200	127990000	1318700	0	133240000	15868000	27	21183000	93138	8928200	1697100	152680	4740300	48840	0	4934700	587720	3	2	2	2	0	1	0	0	0	248030000	182450000	129970000	44485000	0	20788000
G4T791	Ribosomal_L28e domain-containing protein	Ribosomal_L28e	PIIN_00958	3	3	3	20.2	20.2	20.2	10.452	0	16.355	4112200000	14	0	955910000	5328600	34426000	1422100000	0	0	1691300000	3144500	7	587460000	0	136560000	761230	4917900	203150000	0	0	241620000	449210	4	4	6	0	0	0	0	0	0	991750000	2023000000	1718900000	5328600	0	0
G4T795	Uncharacterized protein	#N/A	PIIN_00962	2	2	2	43	43	43	12.281	0	19.746	137760000	4	0	48334000	0	0	50045000	0	0	39384000	0	5	27553000	0	9666800	0	0	10009000	0	0	7876800	0	1	2	1	0	0	0	0	0	0	48456000	71091000	39877000	0	0	0
G4T796	Related to EXG1-exo-beta-1,3-glucanase (I/II), major isoform	Cellulase	PIIN_00963	2	2	2	4.3	4.3	4.3	81.029	0	44.647	230110000	5	0	4108700	38702000	103830000	0	846980	82620000	0	0	25	9204200	0	164350	1548100	4153100	0	33879	3304800	0	0	0	0	0	4	0	0	0	1	0	4108700	0	0	38702000	0	0
G4T756	Probable mrna export factor elf1	Chromo	PIIN_00972	3	3	3	4.2	4.2	4.2	116.11	0	6.5137	460500000	5	26164000	9789200	124590000	192860000	15389000	4879100	36064000	19423000	31344000	61	7549200	428930	160480	2042500	3161600	252280	79985	591220	318400	513840	0	1	1	2	0	0	0	1	0	0	0	21080000	124020000	0	38992000
G4T7A5	Fructose-bisphosphate aldolase (FBP aldolase) (EC 4.1.2.13)	F_bP_aldolase	PIIN_00977	5	5	5	25.2	25.2	25.2	38.921	0	85.714	338200000	13	0	178330000	54142000	0	80545000	2075000	0	0	23110000	16	21137000	0	11145000	3383900	0	5034100	129690	0	0	1444400	3	1	0	5	0	4	0	0	0	174410000	113910000	0	52325000	0	30145000
G4T7A6	Probable vacuolar sorting protein (HbrA)	Sec1	PIIN_00978	2	2	2	5.2	5.2	5.2	77.065	0	6.4039	144990000	5	0	64531000	2912300	0	40931000	0	0	36617000	0	28	5178200	0	2304700	104010	0	1461800	0	0	1307800	0	2	2	1	0	0	0	0	0	0	62797000	57632000	0	2912300	0	0
G4T767	Probable mitochondrial carrier protein ARALAR1	Mito_carr	PIIN_00991	10	10	10	17.8	17.8	17.8	77.413	0	136.46	1931800000	41	3748200	393600000	3382000	0	439850000	999450	0	1071900000	18317000	39	49533000	96108	10092000	86718	0	11278000	25627	0	27484000	469670	8	10	20	0	0	3	0	0	0	402310000	625200000	1130100000	0	0	22453000
G4T735	DIOX_N domain-containing protein	DIOX_N	PIIN_00999	3	3	3	11.5	11.5	11.5	40.141	0	51.131	505160000	4	0	29983000	0	14766000	167780000	0	0	289750000	2881600	22	22962000	0	1362800	0	671160	7626500	0	0	13171000	130980	0	1	3	0	0	0	0	0	0	0	226130000	317490000	0	0	3532300
G4T739	Related to DOP1-strong similarity to developmental regulatory gene, dopey (DopA)	Dopey_N	PIIN_01002	6	6	6	4	4	4	202.43	0	17.446	178070000	4	0	53415000	0	0	52920000	0	0	71731000	0	95	1874400	0	562260	0	0	557050	0	0	755060	0	1	2	1	0	0	0	0	0	0	0	72658000	77464000	0	0	0
G4T774	Related to 5`-nucleotidase	Metallophos	PIIN_01005	8	8	8	18.3	18.3	18.3	62.704	0	123.83	1197000000	20	270570000	21698000	350160000	310220000	39688000	562720	177730000	23150000	3218100	31	38613000	8728200	699930	11295000	10007000	1280300	18152	5733100	746770	103810	0	0	0	11	0	0	3	1	5	0	54201000	0	350160000	0	0
G4T777	FAD-binding PCMH-type domain-containing protein	FAD_binding_4	PIIN_01008	6	6	6	13.4	13.4	13.4	75.374	0	37.718	560460000	16	8891700	57584000	70186000	160420000	86836000	1094300	11349000	74750000	89351000	35	16013000	254050	1645300	2005300	4583400	2481000	31266	324270	2135700	2552900	0	1	0	5	0	8	0	2	0	0	0	81127000	64724000	0	114990000
G4T741	Probable SAC1-recessive suppressor of secretory defect	Syja_N	PIIN_01014	5	5	5	10.3	10.3	10.3	75.164	0	17.553	585850000	8	42332000	198980000	11582000	0	134060000	0	2644800	191060000	5195600	38	15417000	1114000	5236400	304780	0	3527800	0	69599	5027800	136730	3	2	2	0	0	0	1	0	0	200930000	176650000	206180000	11582000	0	0
G4T783	Probable hydroxyacylglutathione hydrolase	Lactamase_B	PIIN_01025	5	5	5	20.8	20.8	20.8	30.923	0	31.219	237470000	7	6694800	14714000	47334000	130100000	11200000	0	20389000	7038400	0	17	13969000	393810	865510	2784400	7652800	658830	0	1199400	414020	0	0	0	0	4	0	0	0	2	1	0	0	7638900	47334000	0	0
G4T789	Queuosine salvage protein	Q_salvage	PIIN_01034	2	2	2	12.4	12.4	12.4	43.402	0	3.9204	101980000	2	0	27644000	0	0	30042000	0	0	44294000	0	16	6373700	0	1727700	0	0	1877700	0	0	2768400	0	0	2	0	0	0	0	0	0	0	0	41029000	0	0	0	0
G4T790	Related to guanine nucleotide-binding protein alpha-4 subunit	G-alpha	PIIN_01035	2	2	2	6.3	6.3	6.3	57.493	0.0014749	3.1254	79514000	1	0	30765000	5269900	0	6868100	0	0	34311000	2299700	30	2650500	0	1025500	175660	0	228940	0	0	1143700	76656	0	0	0	1	0	0	0	0	0	0	0	37238000	0	0	2819000
G4T7B3	Zn(2)-C6 fungal-type domain-containing protein	Fungal_trans	PIIN_01039	4	4	4	7.2	7.2	7.2	149.44	0	8.0086	130300000	3	0	71115000	0	0	20497000	0	0	38691000	0	58	2246600	0	1226100	0	0	353400	0	0	667080	0	1	1	1	0	0	0	0	0	0	71115000	0	0	0	0	0
G4T7B4	Uncharacterized protein	SSB	PIIN_01040	4	4	4	35	35	35	18.291	0	323.31	5142400000	29	8047600	1404600000	24867000	296290000	1559000000	20615000	819930	1799500000	28643000	6	857070000	1341300	234100000	4144500	49381000	259840000	3435800	136660	299920000	4773800	8	7	6	0	2	1	0	5	0	1417200000	2004900000	2064700000	0	100550000	36534000
G4T7B7	Related to acetoacetyl-CoA thiolase	Thiolase_N	PIIN_01043	7	7	7	28.6	28.6	28.6	43.222	0	157.09	975610000	19	0	301340000	19419000	2070300	357870000	0	0	281640000	13277000	24	40651000	0	12556000	809130	86262	14911000	0	0	11735000	553220	6	5	3	3	0	2	0	0	0	358690000	463290000	273760000	20694000	0	15001000
G4T7B8	Related to Pim1 protein (Poly(A)+ RNA transport protein 2), putative-Cryptococcus neoformans	RCC1	PIIN_01047	2	2	2	6.9	6.9	6.9	56.729	0	44.574	325700000	5	0	82434000	0	30298000	61177000	1358200	0	150430000	0	23	14161000	0	3584100	0	1317300	2659900	59053	0	6540600	0	1	1	1	0	1	0	0	1	0	0	0	163270000	0	6718300	0
G4T7B9	Related to single-stranded TG1-3 binding protein	RRM_1	PIIN_01052	2	2	2	9.2	9.2	9.2	32.327	0	130.17	770810000	8	0	173520000	19172000	0	256590000	0	0	303750000	17787000	13	59293000	0	13347000	1474800	0	19738000	0	0	23365000	1368200	1	3	2	1	0	1	0	0	0	134660000	367040000	351900000	0	0	21803000
G4T7C1	5-aminolevulinate synthase (EC 2.3.1.37) (5-aminolevulinic acid synthase) (Delta-ALA synthase) (Delta-aminolevulinate synthase)	Aminotran_1_2	PIIN_01058	2	2	2	5.3	5.3	5.3	66.804	0.0027599	2.5037	30244000	1	0	0	0	0	10122000	0	0	20122000	0	33	916490	0	0	0	0	306720	0	0	609770	0	0	1	0	0	0	0	0	0	0	0	0	21839000	0	0	0
G4T7C9	Peptide hydrolase (EC 3.4.-.-)	Peptidase_M28	PIIN_01065	3	3	3	9.3	9.3	9.3	44.299	0	17.561	432910000	3	4819800	220770000	60416000	45874000	98910000	0	0	0	2117000	18	24050000	267770	12265000	3356400	2548500	5495000	0	0	0	117610	0	0	0	3	0	0	0	0	0	220770000	0	0	60416000	0	0
G4T7G3	Glyco_hydro_cc domain-containing protein	Glyco_hydro_cc	PIIN_01066	11	11	11	46.1	46.1	46.1	39.024	0	323.31	101200000000	490	5639400	430840000	1706500000	48839000000	175570000	496010000	48084000000	154190000	1308200000	12	8433300000	469950	35903000	142210000	4069900000	14631000	41334000	4007000000	12849000	109010000	4	2	0	31	27	29	0	192	205	427530000	243080000	0	1543900000	2522700000	1397200000
G4T7G4	Glyco_hydro_cc domain-containing protein	Glyco_hydro_cc	PIIN_01067	8	8	8	40.7	40.7	40.7	39.333	0	323.31	60573000000	403	61184000	125640000	2389700000	24403000000	125730000	137310000	32377000000	80372000	873400000	8	7571600000	7647900	15705000	298720000	3050300000	15716000	17164000	4047100000	10047000	109170000	2	2	0	52	9	25	2	100	211	0	171710000	0	2391700000	634930000	922310000
G4T7D5	Phosphotransferase (EC 2.7.1.-)	Hexokinase_1	PIIN_01082	7	7	7	20.2	20.2	20.2	52.969	0	35.694	1174000000	13	53357000	287850000	200280000	0	215440000	1096100	92293000	278590000	45079000	20	58699000	2667800	14392000	10014000	0	10772000	54807	4614700	13930000	2254000	2	2	3	5	0	0	0	0	1	257590000	309790000	317050000	222340000	9084100	29539000
G4T7D6	Probable beta-galactosidase	Glyco_hydro_35	PIIN_01083	3	2	2	4.9	3.8	3.8	118.34	0	7.4894	26465000	1	0	0	26465000	0	0	0	0	0	0	43	615470	0	0	615470	0	0	0	0	0	0	0	0	0	1	0	0	0	0	0	0	0	0	26465000	0	0
G4T7H4	Probable beta-galactosidase	Glyco_hydro_35	PIIN_01084	5	5	4	7	7	5.9	115.64	0	19.782	311830000	6	84119000	11483000	30324000	168140000	0	0	17762000	0	0	47	6634600	1789800	244320	645180	3577500	0	0	377910	0	0	0	0	0	0	0	0	1	5	0	11483000	0	0	30324000	0	0
G4T7H5	Citrate synthase	Citrate_synt	PIIN_01085	11	11	11	27.5	27.5	27.5	51.156	0	323.31	7616000000	84	43138000	1005500000	30383000	187820000	2034300000	61255000	0	4169200000	84413000	24	317330000	1797400	41895000	1265900	7825700	84764000	2552300	0	173720000	3517200	18	22	28	2	3	7	0	4	0	1524900000	2491300000	3875800000	54317000	288500000	94037000
G4T7E0	Related to CDC28-Cyclin-dependent protein kinase	Pkinase	PIIN_01096	5	5	5	13.4	13.4	13.4	35.991	0	13.154	685350000	8	0	206190000	8103300	0	81009000	0	0	365710000	24345000	21	32636000	0	9818600	385870	0	3857600	0	0	17415000	1159300	2	2	4	0	0	0	0	0	0	167460000	149570000	396710000	0	0	29842000
G4T7E4	Probable LYS12-Homo-isocitrate dehydrogenase	Iso_dh	PIIN_01100	3	3	3	13.5	13.5	13.5	32.943	0	9.9796	480810000	7	0	177890000	0	0	115540000	0	0	186010000	1371400	19	25306000	0	9362500	0	0	6081200	0	0	9789900	72179	3	2	2	0	0	0	0	0	0	182340000	119470000	235760000	0	0	1681100
G4T7E5	HSF_DOMAIN domain-containing protein	HSF_DNA-bind	PIIN_01101	5	5	5	18.1	18.1	18.1	64.484	0	35.242	668440000	4	0	252240000	0	0	120550000	0	5391900	288000000	2252900	19	35181000	0	13276000	0	0	6344700	0	283780	15158000	118570	2	1	1	0	0	0	0	0	0	241180000	175690000	0	0	0	2761600
G4T7I4	Related to dna polymerase delta small subunit	DNA_pol_E_B	PIIN_01107	2	2	2	7.7	7.7	7.7	52.457	0	5.735	173210000	1	6261200	61698000	3434200	0	36999000	0	0	64821000	0	23	7531000	272230	2682500	149320	0	1608700	0	0	2818300	0	0	0	1	0	0	0	0	0	0	0	0	70351000	3434200	0	0
G4T7I7	Related to 60S ribosomal protein L36-Cryptococcus neoformans	Ribosomal_L36e	PIIN_01110	7	7	7	37.6	37.6	37.6	10.802	0	323.31	15346000000	60	0	4713400000	55029000	68043000	5105400000	0	0	5254300000	149900000	3	5115300000	0	1571100000	18343000	22681000	1701800000	0	0	1751400000	49968000	16	19	18	1	0	5	0	1	0	4459400000	7252500000	5624700000	61365000	0	177410000
G4T7I9	Related to TIF2-translation initiation factor eIF4A	DEAD	PIIN_01112	2	2	2	4.1	4.1	4.1	102.91	0	12.951	72669000	0	0	25376000	0	0	18228000	0	0	29065000	0	53	1371100	0	478790	0	0	343930	0	0	548390	0	0	0	0	0	0	0	0	0	0	0	0	31544000	0	0	0
G4T7J0	Related to delta3,5-delta2,4-dienoyl-coa isomerase	ECH_1	PIIN_01113	3	3	3	15.9	15.9	15.9	29.959	0	9.0508	89524000	3	0	76481000	9448400	0	0	0	0	0	3593800	15	5968200	0	5098800	629900	0	0	0	0	0	239580	1	0	0	2	0	0	0	0	0	76481000	0	0	9448400	0	0
G4U360;G4TD89;G4TN90	Histone H3	#N/A	PIIN_01126 PIIN_08912 PIIN_09802	8	8	8	56.1	56.1	56.1	15.778	0	299.52	57586000000	139	0	25720000000	258350000	604940000	17001000000	13492000	11490000	13570000000	406140000	4	14397000000	0	6430100000	64587000	151230000	4250200000	3373100	2872400	3392600000	101540000	59	39	29	2	2	5	0	3	0	25993000000	21714000000	15600000000	153460000	71900000	594500000
G4T7K0	Uncharacterized protein	p450	PIIN_01128	4	4	4	9.1	9.1	9.1	61.513	0	84.081	470440000	4	0	42427000	3093600	0	119980000	0	0	284710000	20226000	30	15681000	0	1414200	103120	0	3999400	0	0	9490500	674210	0	1	3	0	0	0	0	0	0	69963000	108500000	336830000	0	0	24793000
G4T7K7	Probable SEC17-transport vesicle fusion protein	SNAP	PIIN_01139	6	6	6	20.9	20.9	20.9	33.704	0	47.749	605270000	14	0	240140000	10037000	0	169800000	6083500	0	157540000	21660000	19	31856000	0	12639000	528270	0	8937100	320180	0	8291600	1140000	6	4	3	0	0	1	0	0	0	234180000	231110000	177730000	10037000	0	0
G4T7L0	GH131_N domain-containing protein	GH131_N	PIIN_01141	3	3	3	5.6	5.6	5.6	33.765	0	9.0528	366540000	9	15089000	7751300	67248000	160050000	5455800	1288200	12746000	20105000	76808000	15	24436000	1005900	516750	4483200	10670000	363720	85882	849720	1340300	5120500	0	0	0	1	1	3	0	4	0	0	0	21820000	68675000	0	92724000
G4T7L6	Uncharacterized protein	RRM_1	PIIN_01151	3	3	3	10.2	10.2	10.2	55.783	0	282.17	1627100000	16	0	494570000	6578300	2663800	496960000	0	0	613310000	13019000	15	108470000	0	32971000	438550	177590	33130000	0	0	40887000	867940	4	6	4	0	0	2	0	0	0	454130000	591700000	793060000	0	0	15959000
G4T7P8	Mitogen-activated protein kinase (EC 2.7.11.24)	Pkinase	PIIN_01153	2	2	2	13.8	13.8	13.8	42.731	0	14.547	229660000	5	0	55130000	0	0	66235000	0	0	103600000	4689700	14	16404000	0	3937900	0	0	4731100	0	0	7400100	334980	1	1	2	0	0	1	0	0	0	0	0	112440000	0	0	5748600
G4T7Q2	PNPLA domain-containing protein	Patatin	PIIN_01168	3	3	3	10.3	10.3	10.3	41.746	0	4.6912	158510000	1	0	84182000	0	0	54421000	0	0	19909000	0	25	6340400	0	3367300	0	0	2176800	0	0	796350	0	0	1	0	0	0	0	0	0	0	0	74322000	0	0	0	0
G4T7Q5	Related to protein mediates microtubule-dependent mRNA transport	RRM_1	PIIN_01170	4	4	4	8.6	8.6	8.6	91.343	0	43.707	441810000	8	0	126350000	0	10239000	118240000	0	0	183960000	3012800	27	16363000	0	4679700	0	379210	4379200	0	0	6813500	111590	2	3	3	0	0	0	0	0	0	141520000	154560000	191410000	0	0	3693100
G4T7Q7	Probable proline-tRNA ligase	tRNA-synt_2b	PIIN_01173	4	4	4	5.7	5.7	5.7	80.716	0	8.5882	824760000	4	14018000	287140000	8525600	5031100	97854000	0	0	400610000	11582000	45	18328000	311500	6380800	189460	111800	2174500	0	0	8902400	257380	1	1	2	0	0	0	0	0	0	287140000	0	0	0	0	14197000
G4T7R0	Uncharacterized protein	#N/A	PIIN_01182	3	3	3	8.4	8.4	8.4	70.658	0	4.8467	81057000	5	0	17100000	603560	0	37009000	0	0	26344000	0	30	2701900	0	570010	20119	0	1233600	0	0	878150	0	0	2	3	0	0	0	0	0	0	0	50543000	0	603560	0	0
G4T7R1	ACB domain-containing protein	ACBP	PIIN_01184	3	3	3	35.3	35.3	35.3	11.405	0	21.049	118440000	3	0	36009000	52025000	11316000	13560000	0	0	0	5535600	6	19741000	0	6001500	8670800	1885900	2260000	0	0	0	922600	0	0	0	3	0	0	0	0	0	36009000	0	0	49699000	0	9111200
G4T7S4	Probable cellulase	Cellulase	PIIN_01192	3	3	3	7.3	7.3	7.3	43.892	0	7.1507	158490000	10	0	0	0	46902000	0	0	111580000	0	0	17	9322700	0	0	0	2759000	0	0	6563800	0	0	0	0	0	0	0	0	0	3	7	0	0	0	0	0	0
G4T7S8	NADH dehydrogenase [ubiquinone] flavoprotein 1, mitochondrial (EC 1.6.99.3) (EC 7.1.1.2)	Complex1_51K	PIIN_01196	7	7	7	18.2	18.2	18.2	59.279	0	149.34	2522200000	22	0	446150000	8612700	12596000	912640000	0	0	1136700000	5533700	31	81362000	0	14392000	277830	406310	29440000	0	0	36668000	178510	4	8	10	0	0	0	0	0	0	504830000	1205500000	1203000000	8612700	0	0
G4T7T0	Related to glycoside hydrolase family 16 protein-Laccaria bicolor	SKN1	PIIN_01198	9	9	9	18.2	18.2	18.2	88.228	0	279.91	1483800000	27	635730000	0	0	535150000	14771000	0	290240000	7876200	0	34	43640000	18698000	0	0	15740000	434450	0	8536500	231650	0	0	0	0	0	0	0	11	5	11	0	20173000	0	0	0	0
G4T7T1	UBX domain-containing protein	UBX	PIIN_01199	4	4	4	11.5	11.5	11.5	66.204	0	132.49	612580000	9	0	186350000	0	0	217050000	0	0	209170000	0	28	21878000	0	6655500	0	0	7751700	0	0	7470500	0	3	2	4	0	0	0	0	0	0	275530000	244230000	190040000	0	0	0
G4T7T4	Uncharacterized protein	Nucleoporin_C	PIIN_01203	2	2	2	2.6	2.6	2.6	171.97	0.0005071	3.4697	49011000	1	0	12106000	0	0	7278300	0	29627000	0	0	87	563350	0	139150	0	0	83658	0	340540	0	0	0	0	0	0	0	0	0	0	1	0	9939800	0	0	0	0
G4T7W1	U3 small nucleolar RNA-associated protein 22	Nrap	PIIN_01213	2	2	2	1.7	1.7	1.7	136.71	0.0027855	2.5727	43727000	1	0	9152100	0	0	7644600	0	0	26930000	0	58	753910	0	157800	0	0	131800	0	0	464310	0	0	0	1	0	0	0	0	0	0	0	0	29227000	0	0	0
G4T7U9	Uncharacterized protein	#N/A	PIIN_01229	7	7	7	28.8	28.8	28.8	41.353	0	176.48	903250000	26	0	38081000	334070000	422930000	54643000	8281900	23559000	21691000	0	20	45163000	0	1904000	16704000	21146000	2732100	414100	1178000	1084600	0	0	0	0	17	2	0	0	6	1	0	74625000	0	323950000	51087000	0
G4T7W9	Uncharacterized protein	#N/A	PIIN_01230	3	3	3	38.6	38.6	38.6	18.3	0	115.01	3130400000	22	0	985080000	254120000	117960000	657150000	9528600	100290000	960720000	45547000	6	521730000	0	164180000	42354000	19660000	109530000	1588100	16715000	160120000	7591100	6	6	2	3	0	1	0	2	2	881840000	992010000	0	254120000	0	0
G4T7X3	Probable RPL23A-60S large subunit ribosomal protein L23.e	Ribosomal_L14	PIIN_01235	5	5	5	48.2	48.2	48.2	14.852	0	29.232	3753200000	15	9203400	1048100000	36128000	0	1322100000	1543200	0	1319400000	16712000	9	417020000	1022600	116460000	4014200	0	146900000	171470	0	146600000	1856900	4	7	4	0	0	0	0	0	0	1158300000	1788800000	1338600000	0	0	20486000
G4T7X5	Ricin B-type lectin domain-containing protein	Ricin_B_lectin	PIIN_01237	5	5	5	20.2	20.2	20.2	41.196	0	323.31	81359000000	173	37234000000	9370300000	38570000	981610000	3829800000	1096500	27301000000	2549300000	52518000	6	13560000000	6205700000	1561700000	6428400	163600000	638300000	182740	4550200000	424890000	8753000	17	11	8	2	0	2	59	7	67	9972100000	4783900000	2259500000	37556000	0	65391000
G4T7X8	Epimerase domain-containing protein	Epimerase	PIIN_01240	6	6	6	19.1	19.1	19.1	35.694	0	20.239	676330000	15	0	265590000	19104000	21724000	137520000	1728500	0	205010000	25656000	17	39784000	0	15623000	1123700	1277900	8089600	101680	0	12059000	1509200	2	5	4	1	0	2	0	1	0	262880000	217320000	192090000	0	0	31449000
G4T7V2	Related to KAP123-Importin beta-4 subunit	IBN_N	PIIN_01244	22	22	22	34.6	34.6	34.6	117.28	0	323.31	6135600000	102	32897000	1475900000	160680000	37542000	1691500000	38944000	36046000	2484900000	177140000	53	115770000	620690	27848000	3031700	708350	31915000	734790	680110	46885000	3342300	21	31	29	4	4	13	0	0	0	1570200000	2317400000	2595300000	149560000	174520000	246380000
G4T7Y0;G4U1V1;G4U0C2;G4TV21	Related to oxidoreductase	GFO_IDH_MocA	PIIN_01254	8	8	8	23.4	23.4	23.4	41.718	0	51.697	1240900000	27	0	330220000	42267000	206580000	103210000	2642100	0	193220000	362730000	17	72993000	0	19425000	2486300	12152000	6071300	155420	0	11366000	21337000	2	2	0	2	0	18	0	3	0	0	181200000	169460000	31527000	13276000	452340000
G4T7Y3	Uncharacterized protein	O-FucT	PIIN_01257	2	2	2	5	5	5	70.538	0.00050968	3.5818	119230000	1	0	37072000	1007300	10451000	27543000	0	0	43157000	0	32	3726000	0	1158500	31479	326610	860720	0	0	1348700	0	0	0	1	0	0	0	0	0	0	0	0	46839000	1007300	0	0
G4T7Y5	Uncharacterized protein	DUF1793	PIIN_01259	9	9	9	19.7	19.7	19.7	77.201	0	115.33	817780000	30	2418300	0	358670000	224410000	0	1534300	230220000	0	532160	34	24052000	71128	0	10549000	6600200	0	45128	6771200	0	15652	0	0	0	18	0	0	0	4	8	0	0	0	355990000	0	0
G4T820	Triosephosphate isomerase (EC 5.3.1.1)	TIM	PIIN_01261	9	9	9	56.1	56.1	56.1	24.18	0	90.982	1116800000	30	0	200870000	210410000	17580000	140130000	6651800	15697000	75410000	450060000	11	101530000	0	18261000	19129000	1598200	12739000	604710	1427000	6855400	40914000	1	1	0	10	0	17	0	1	0	179180000	213070000	0	247280000	42986000	504730000
G4T7Y6	Eukaryotic translation initiation factor 3 subunit K (eIF3k) (eIF-3 p25)	CSN8_PSD8_EIF3K	PIIN_01267	2	2	2	11.5	11.5	11.5	29.124	0	27.776	418850000	10	0	113360000	0	0	88590000	0	0	213350000	3554300	13	32219000	0	8719600	0	0	6814600	0	0	16411000	273410	2	3	4	0	0	1	0	0	0	116880000	112400000	236610000	0	0	4356900
G4T828	Eukaryotic translation initiation factor 3 subunit H (eIF3h)	JAB	PIIN_01280	5	5	5	17.5	17.5	17.5	40.849	0	91.638	592400000	6	0	163490000	0	0	167840000	0	0	258830000	2244400	20	29620000	0	8174500	0	0	8391900	0	0	12941000	112220	1	2	3	0	0	0	0	0	0	164920000	232410000	276290000	0	0	2751100
G4T832	Uncharacterized protein	Ribonuc_L-PSP	PIIN_01287	2	2	2	30.4	30.4	30.4	11.14	0	4.8269	136920000	3	0	58836000	3852600	0	29101000	0	0	0	45134000	6	22821000	0	9805900	642100	0	4850100	0	0	0	7522400	1	0	0	1	0	1	0	0	0	0	39742000	0	0	0	55326000
G4T840	Probable ADE17-5-aminoimidazole-4-carboxamide ribotide transformylase	AICARFT_IMPCHas	PIIN_01303	13	13	13	30.9	30.9	30.9	64.954	0	179.63	2777400000	39	0	1145900000	31787000	5407800	482980000	1294000	0	1065300000	44693000	37	75066000	0	30972000	859110	146160	13053000	34974	0	28793000	1207900	11	7	13	4	0	4	0	0	0	947660000	706370000	1307700000	30324000	11786000	50862000
G4T843	Uncharacterized protein	DUF4419	PIIN_01307	2	2	2	3.5	3.5	3.5	86.838	0	5.5544	60007000	2	0	0	0	35558000	8687200	0	15762000	0	0	40	1500200	0	0	0	888960	217180	0	394050	0	0	0	0	0	0	0	0	0	1	1	0	11864000	0	0	0	0
G4T813	Uncharacterized protein	Ribosomal_L23	PIIN_01312	2	2	2	12.7	12.7	12.7	39.859	0	18.026	270550000	3	0	51997000	0	0	97547000	0	0	117310000	3699000	14	19325000	0	3714100	0	0	6967700	0	0	8379000	264210	1	1	1	0	0	0	0	0	0	0	137900000	122640000	0	0	4534200
G4T815	Phosphomannomutase (EC 5.4.2.8)	PMM	PIIN_01314	5	5	5	23.9	23.9	23.9	28.996	0	18.476	1108200000	7	0	588900000	16437000	32682000	155670000	792730	3118300	304460000	6149700	16	69263000	0	36806000	1027300	2042600	9729100	49546	194900	19029000	384350	3	0	2	1	0	0	0	1	0	485440000	287960000	358530000	16437000	0	0
G4T851	Threonine dehydratase (EC 4.3.1.19) (Threonine deaminase)	PALP	PIIN_01323	8	8	8	22.7	22.7	22.7	55.396	0	37.718	1547200000	21	0	454140000	4132500	17351000	233620000	0	0	826030000	11949000	29	53353000	0	15660000	142500	598310	8055800	0	0	28484000	412040	6	4	10	0	0	1	0	0	0	435930000	437210000	796550000	0	0	14647000
G4T883	Probable glutamate synthase (NADPH)	GATase_2	PIIN_01326	10	10	10	6.1	6.1	6.1	234.23	0	81.869	730330000	10	0	218310000	0	0	119750000	0	0	386750000	5517200	112	6520800	0	1949200	0	0	1069200	0	0	3453200	49260	3	1	6	0	0	0	0	0	0	168630000	213740000	419230000	0	0	6762900
G4T888	Probable NOP1-fibrillarin	Fibrillarin	PIIN_01336	3	3	3	20.7	20.7	20.7	32.612	0	78.802	722110000	22	0	368060000	0	0	114330000	0	0	232440000	7267400	16	45132000	0	23004000	0	0	7145900	0	0	14528000	454210	11	7	4	0	0	0	0	0	0	348740000	170570000	244260000	0	0	8908400
G4T861	WD_REPEATS_REGION domain-containing protein	WD40	PIIN_01339	2	2	2	9.8	9.8	9.8	42.666	0	19.711	164600000	3	0	23698000	0	0	42559000	0	0	98341000	0	18	9144300	0	1316600	0	0	2364400	0	0	5463400	0	1	1	1	0	0	0	0	0	0	0	0	106730000	0	0	0
G4T862	Glyco_hydro_63 domain-containing protein	Glyco_hydro_63	PIIN_01340	6	6	6	6.9	6.9	6.9	121.96	0	75.387	473810000	16	0	190980000	2560200	0	111880000	0	0	167750000	631480	49	9669600	0	3897600	52248	0	2283300	0	0	3423500	12887	8	3	5	0	0	0	0	0	0	246970000	117590000	161290000	2560200	0	0
G4T895	Probable trehalose synthase [clock-controlled gene-9]	Glycos_transf_1	PIIN_01348	22	22	22	37	37	37	85.277	0	323.31	17587000000	116	0	7768800000	392020000	98345000	5683400000	14320000	0	3442500000	187960000	40	439680000	0	194220000	9800600	2458600	142090000	357990	0	86062000	4699100	35	35	19	15	1	10	0	1	0	7382300000	8072800000	3629000000	359850000	114630000	217660000
G4T873	Related to glycine-rich RNA-binding protein	RRM_1	PIIN_01363	7	7	7	27.1	27.1	27.1	22.245	0	323.31	3822000000	66	95697000	630460000	87228000	1168200000	558880000	0	954030000	315580000	11905000	4	955500000	23924000	157620000	21807000	292060000	139720000	0	238510000	78895000	2976300	7	8	5	8	0	1	4	10	23	614960000	798850000	322420000	88414000	0	13407000
G4T875	Uncharacterized protein	#N/A	PIIN_01365	5	5	5	8.7	8.7	8.7	112.54	0	91.054	476180000	5	0	148130000	0	0	122250000	0	0	205800000	0	53	8984600	0	2794900	0	0	2306600	0	0	3883100	0	1	1	3	0	0	0	0	0	0	159140000	203260000	176050000	0	0	0
G4T881	Carbonic anhydrase (EC 4.2.1.1) (Carbonate dehydratase)	Pro_CA	PIIN_01375	4	4	4	15.3	15.3	15.3	35.253	0	14.965	404450000	10	237830000	0	4383300	18682000	0	0	143560000	0	0	19	21287000	12517000	0	230700	983290	0	0	7555600	0	0	0	0	0	0	0	0	8	0	2	0	0	0	4383300	0	0
G4T8A5	Related to serine protease	Peptidase_S28	PIIN_01377	15	15	15	27.2	27.2	27.2	65.235	0	262.89	13800000000	144	177210000	20747000	1472800000	8825200000	23319000	975990000	312300000	0	1992700000	25	552010000	7088300	829890	58912000	353010000	932780	39039000	12492000	0	79707000	0	0	0	21	46	37	3	33	4	0	31847000	0	1322800000	4670700000	2485600000
G4T8E9	Related to TOM1 protein	HECT	PIIN_01402	12	12	12	5.9	5.9	5.9	392.69	0	65.073	712500000	13	0	262020000	0	33869000	147180000	0	0	268440000	996310	161	4425400	0	1627400	0	210370	914140	0	0	1667300	6188.3	4	3	6	0	0	0	0	0	0	260910000	152490000	270200000	0	0	1221300
G4T8F3	Probable VAS1-valyl-tRNA synthetase	tRNA-synt_1	PIIN_01406	6	6	6	7.1	7.1	7.1	116.81	0	49.002	1288600000	11	0	413580000	8061400	0	280670000	2662200	1467400	573220000	8895100	52	24780000	0	7953500	155030	0	5397500	51196	28220	11024000	171060	3	2	5	0	0	1	0	0	0	343470000	419140000	656410000	0	0	10904000
G4T8C7	Probable ribosomal protein L35	Ribosomal_L29	PIIN_01408	2	2	2	16.9	16.9	16.9	14.494	0.00099751	3.2613	1197600000	5	0	386280000	0	0	481970000	0	0	329330000	0	5	239520000	0	77256000	0	0	96393000	0	0	65866000	0	1	3	1	0	0	0	0	0	0	426100000	619620000	356210000	0	0	0
G4T8C8	Related to quinone reductase	ADH_zinc_N	PIIN_01409	4	4	4	19.5	19.5	19.5	31.716	0	70.333	389720000	8	0	280170000	5647600	0	77732000	0	0	24071000	2095900	15	25981000	0	18678000	376510	0	5182200	0	0	1604800	139720	4	1	1	1	0	1	0	0	0	236360000	0	69939000	0	0	2569100
G4T8G0	Probable 100 kDa protein P100	SNase	PIIN_01421	11	11	11	17.2	17.2	17.2	101.56	0	239.91	2454500000	26	0	521960000	20041000	36319000	704220000	1718000	0	1145800000	24459000	57	43062000	0	9157200	351590	637180	12355000	30140	0	20102000	429110	6	6	11	0	0	3	0	0	0	601150000	877750000	1244800000	15390000	13523000	29608000
G4T8G2	Uncharacterized protein	#N/A	PIIN_01431	2	2	2	25.2	25.2	25.2	14.091	0.0019427	3.0059	37418000	1	0	26743000	0	0	6713900	0	0	3961000	0	9	4157500	0	2971400	0	0	745990	0	0	440110	0	0	1	0	0	0	0	0	0	0	26743000	0	0	0	0	0
G4T8G5	Diphosphomevalonate decarboxylase (EC 4.1.1.33)	GHMP_kinases_N	PIIN_01434	5	5	5	19.7	19.7	19.7	44.788	0	23.711	404510000	5	0	78296000	9431800	78943000	132230000	3221200	0	51285000	51101000	21	19262000	0	3728400	449130	3759200	6296800	153390	0	2442200	2433400	0	0	0	0	0	4	0	1	0	0	180590000	0	0	0	62640000
G4T8G8	Related to candidate mitochondrial 50S ribosomal protein L5-Postia placenta Mad-698-R	Ribosomal_L5_C	PIIN_01439	3	3	3	6.9	6.9	6.9	35.286	0	12.149	6121400000	8	0	58982000	263490000	1787500000	107720000	319110000	2707000000	140420000	737160000	18	340080000	0	3276800	14638000	99308000	5984500	17728000	150390000	7801000	40953000	1	2	2	0	1	1	0	0	1	73513000	124900000	160080000	0	0	903610000
G4T8L1	Uncharacterized protein	#N/A	PIIN_01453	3	3	3	5.2	5.2	5.2	75.107	0	20.133	233610000	10	0	0	9115300	7076400	22494000	0	64662000	12831000	117430000	17	13742000	0	0	536190	416260	1323100	0	3803700	754790	6907600	0	0	0	0	0	9	0	0	1	0	30719000	0	9270000	0	143790000
G4T8J0	Probable ran GTPase activating protein 1	LRR_6	PIIN_01467	4	4	4	10.8	10.8	10.8	45.847	0	52.419	984090000	20	0	91669000	24276000	75100000	479080000	2055400	0	276760000	35143000	16	61506000	0	5729300	1517300	4693800	29943000	128460	0	17298000	2196400	3	4	4	3	1	3	0	2	0	267760000	502590000	275970000	21781000	0	45573000
G4T8L6	Uncharacterized protein	#N/A	PIIN_01472	6	6	6	27.8	27.8	27.8	39.542	0	203.66	12799000000	52	102630000	476520000	2016100000	7234300000	571470000	17455000	1980100000	296800000	103880000	6	2133200000	17105000	79420000	336010000	1205700000	95244000	2909200	330020000	49467000	17314000	0	2	0	23	2	1	1	12	11	0	780440000	0	2040800000	73628000	104630000
G4T8M1	Related to NCA2-control of mitochondrial synthesis of Atp6p and Atp8p	NCA2	PIIN_01477	6	6	6	14.2	14.2	14.2	73.925	0	31.057	265410000	5	0	50027000	0	0	74515000	0	0	140860000	0	35	7583000	0	1429300	0	0	2129000	0	0	4024700	0	0	1	4	0	0	0	0	0	0	86766000	116220000	101690000	0	0	0
G4T8J8	Superoxide dismutase [Cu-Zn] (EC 1.15.1.1)	Sod_Cu	PIIN_01482	5	5	5	24.3	24.3	24.3	21.415	0	90.997	3391800000	41	426680000	342190000	130950000	985380000	49042000	13982000	703110000	0	740490000	11	308350000	38789000	31109000	11905000	89580000	4458300	1271100	63919000	0	67317000	2	0	0	5	4	14	3	5	8	342190000	0	0	118140000	124750000	864920000
G4T8J9	CPSF_A domain-containing protein	CPSF_A	PIIN_01483	3	3	3	6.3	6.3	6.3	124.37	0	3.8832	29277000	3	0	18854000	0	5438400	0	0	0	4984700	0	51	574060	0	369680	0	106630	0	0	0	97740	0	2	0	1	0	0	0	0	0	0	18854000	0	0	0	0	0
G4T8M8	FACT complex subunit POB3	SSrecog	PIIN_01490	4	4	4	7.9	7.9	7.9	63.397	0	13.578	571150000	8	0	161620000	0	106270000	94624000	0	0	208640000	0	31	18424000	0	5213500	0	3427900	3052400	0	0	6730300	0	3	1	3	0	0	0	0	1	0	187050000	127950000	202280000	0	0	0
G4T8K5	NADPH--cytochrome P450 reductase (CPR) (P450R) (EC 1.6.2.4)	NAD_binding_1	PIIN_01497	7	7	7	15.4	15.4	15.4	81.91	0	186.32	1120200000	18	0	392310000	8083400	0	263440000	0	0	444720000	11616000	36	31116000	0	10898000	224540	0	7317800	0	0	12353000	322680	7	2	5	1	0	3	0	0	0	506430000	329520000	398790000	0	0	14239000
G4T8K8	Probable phosphate transport protein MIR1	Mito_carr	PIIN_01500	6	6	6	34.6	34.6	34.6	33.923	0	21.388	797730000	8	0	555100000	0	8386200	95029000	0	0	136530000	2677500	16	49858000	0	34694000	0	524140	5939300	0	0	8533400	167350	4	2	2	0	0	0	0	0	0	540520000	143490000	149040000	0	0	3282100
G4T8T2	Related to aldehyde reductase II	Epimerase	PIIN_01507	3	3	3	11.7	11.7	11.7	37.77	0	15.535	125340000	3	0	3421900	3453000	114840000	0	0	0	0	3624700	19	6596800	0	180100	181740	6044100	0	0	0	0	190780	0	0	0	0	0	0	0	3	0	3421900	0	0	0	0	4443200
G4T8T3	Probable glucan 1,3-beta-glucosidase	Pectate_lyase_3	PIIN_01508	3	3	3	6.8	6.8	6.8	90.099	0	16.734	277170000	6	45724000	0	0	200330000	0	2784200	28325000	0	0	17	16304000	2689700	0	0	11784000	0	163770	1666200	0	0	0	0	0	0	0	0	1	3	2	0	0	0	0	13772000	0
G4T8P4	Coatomer subunit delta	Adap_comp_sub	PIIN_01524	6	6	6	14.3	14.3	14.3	55.738	0	20.289	1091900000	13	0	487730000	10641000	13750000	133910000	0	0	438870000	7016000	24	45496000	0	20322000	443390	572910	5579600	0	0	18286000	292330	6	3	4	0	0	0	0	0	0	505620000	277410000	363880000	10641000	0	0
G4T8R7	Probable ATP-binding cassette transporter protein YOR1	ABC_membrane	PIIN_01525	2	2	2	2.6	2.6	2.6	105.51	0.0019531	3.0661	22445000	1	5334200	0	5796800	0	0	1760700	2079800	0	7473300	47	477550	113490	0	123340	0	0	37462	44251	0	159010	0	0	0	0	0	1	0	0	0	0	0	0	0	0	9160800
G4T8R8	Probable POT1-acetyl-CoA C-acyltransferase, peroxisomal	Thiolase_N	PIIN_01527	11	11	11	29.8	29.8	29.8	43.875	0	148.25	5327200000	52	0	2964300000	140930000	84991000	1273500000	5963100	0	823630000	33901000	24	221970000	0	123510000	5872000	3541300	53063000	248460	0	34318000	1412500	21	15	5	5	1	4	0	1	0	2848100000	1820700000	928680000	114080000	54622000	43282000
G4T8R9	Uncharacterized protein	Hepar_II_III	PIIN_01528	9	9	9	17.8	17.8	17.8	85.644	0	323.31	11561000000	130	2408200000	1813200000	1356400000	2325100000	789880000	12327000	2186600000	584100000	85671000	16	722590000	150510000	113330000	84774000	145320000	49368000	770420	136660000	36506000	5354400	14	7	5	42	0	3	14	19	26	1385300000	1031600000	1097200000	1418200000	44096000	54447000
G4T8S0	Zn(2)-C6 fungal-type domain-containing protein	Zn_clus	PIIN_01529	6	6	6	9.3	9.3	9.3	101.92	0	24.313	317590000	8	0	122840000	0	0	55564000	0	0	137640000	1545400	47	6757200	0	2613600	0	0	1182200	0	0	2928500	32881	3	1	4	0	0	0	0	0	0	146610000	68103000	133390000	0	0	1894300
G4T8Q0	Related to KRE6-beta-1,6-glucan synthetase	SKN1	PIIN_01536	2	2	2	5.6	5.6	5.6	67.245	0	8.4523	47396000	2	0	0	0	47396000	0	0	0	0	0	20	2369800	0	0	0	2369800	0	0	0	0	0	0	0	0	0	0	0	0	2	0	0	0	0	0	0	0
G4T8R0	Uncharacterized protein	DUF4360	PIIN_01554	4	4	4	39	39	39	22.377	0	12.608	36069000	5	0	0	1793700	0	0	17211000	0	12875000	4188800	8	4508600	0	0	224210	0	0	2151400	0	1609300	523600	0	0	0	0	5	0	0	0	0	0	0	13973000	0	85136000	0
G4T8R1	DNA-directed RNA polymerase subunit (EC 2.7.7.6)	RNA_pol_Rpb1_2	PIIN_01555	4	4	4	3.8	3.8	3.8	200.47	0	37.291	273690000	8	0	118570000	0	0	51249000	0	0	102550000	1311600	98	2792700	0	1209900	0	0	522950	0	0	1046500	13384	3	3	2	0	0	0	0	0	0	109960000	71670000	118240000	0	0	1607700
G4T8T8	Probable EXG1-exo-beta-1,3-glucanase (I/II), major isoform	Cellulase	PIIN_01558	13	13	13	47.5	47.5	47.5	48.594	0	323.31	43925000000	401	1531800000	7387500000	11911000000	1461600000	4974200000	4256600	12535000000	3670100000	449830000	16	2745300000	95735000	461720000	744450000	91349000	310890000	266040	783420000	229380000	28114000	29	19	15	188	2	20	16	14	98	7377300000	6949300000	3775500000	11929000000	25779000	367010000
G4T8U3	Uncharacterized protein	#N/A	PIIN_01563	9	9	9	26.5	26.5	26.5	60.95	0	77.405	1086000000	12	0	726070000	43311000	0	243540000	595430	0	64679000	7840600	27	40224000	0	26892000	1604100	0	9020000	22053	0	2395500	290390	8	2	0	2	0	0	0	0	0	646010000	412660000	0	43311000	0	0
G4T8X5	Related to EPT1-sn-1,2-diacylglycerol ethanolamine-and cholinephosphotransferase	CDP-OH_P_transf	PIIN_01568	2	2	2	8.8	8.8	8.8	47.924	0	36.328	398270000	5	0	146730000	0	0	117320000	0	0	134220000	0	11	36206000	0	13339000	0	0	10666000	0	0	12202000	0	3	1	1	0	0	0	0	0	0	136000000	170960000	0	0	0	0
G4T8X7	Related to SSN8-DNA-directed RNA polymerase II holoenzyme and SRB subcomplex subunit, cyclin C homolog	Cyclin_N	PIIN_01570	2	2	2	1.5	1.5	1.5	57.427	0.0048932	2.1843	72370000	2	13340000	6750500	8277500	12201000	10453000	0	2852000	8779400	9715600	24	3015400	555840	281270	344890	508390	435560	0	118830	365810	404820	0	0	0	0	0	1	0	1	0	0	14276000	0	0	0	11909000
G4T8V9	Related to Type 2C Protein Phosphatase	PP2C	PIIN_01588	3	3	3	8.7	8.7	8.7	55.627	0	21.217	250890000	3	0	68934000	0	0	144140000	0	0	37813000	0	28	8960300	0	2461900	0	0	5147900	0	0	1350500	0	0	3	0	0	0	0	0	0	0	110380000	155400000	0	0	0	0
G4T8Y9	Related to general amidase	Amidase	PIIN_01593	5	5	5	15.6	15.6	15.6	62.377	0	62.571	664330000	7	0	159150000	0	0	318960000	0	0	182110000	4108300	28	23726000	0	5684100	0	0	11391000	0	0	6504000	146730	0	5	1	0	0	1	0	0	0	172720000	428920000	190770000	0	0	5036000
G4T8Z0	Related to ribonuclease H	RNase_T	PIIN_01596	2	2	2	4	4	4	72.673	0	5.532	112710000	2	0	32746000	0	0	7262900	0	0	72007000	690330	34	3314900	0	963120	0	0	213610	0	0	2117800	20304	1	0	1	0	0	0	0	0	0	0	0	78150000	0	0	846210
G4T8Z1	Npa1 domain-containing protein	Npa1	PIIN_01597	2	2	2	3.5	3.5	3.5	121.48	0.0023832	2.7742	87171000	1	0	18394000	0	0	31654000	0	0	37122000	0	53	1644700	0	347070	0	0	597250	0	0	700420	0	0	0	1	0	0	0	0	0	0	0	43230000	0	0	0	0
G4T8W7	ACT_7 domain-containing protein	ACT_7	PIIN_01602	2	2	2	21.4	21.4	21.4	17.711	0	7.3669	100900000	4	8158500	0	68617000	14279000	7695300	0	2146300	0	0	8	12612000	1019800	0	8577200	1784900	961910	0	268280	0	0	0	0	0	4	0	0	0	0	0	0	10509000	0	68617000	0	0
G4T8W8	Related to carbohydrate binding domain-containing protein from family CBM21-Postia placenta	CBM_21	PIIN_01603	2	2	2	2.6	2.6	2.6	77.233	0	8.4251	43170000	2	0	0	4042700	3108700	0	0	4109600	0	31909000	25	1726800	0	0	161710	124350	0	0	164380	0	1276300	0	0	0	0	0	2	0	0	0	0	0	0	0	0	39114000
G4T8X0	Related to STRIATIN	Striatin	PIIN_01605	4	4	4	7.6	7.6	7.6	84.755	0	14.197	477740000	5	0	187230000	6285900	6089400	96586000	0	0	174130000	7415900	31	15411000	0	6039700	202770	196430	3115700	0	0	5617100	239220	2	1	1	0	0	1	0	0	0	201310000	0	174900000	0	0	6154100
G4T8X1	Peptidase_S9 domain-containing protein	Peptidase_S9	PIIN_01606	4	4	4	11.8	11.8	11.8	57.568	0	138.16	1018700000	34	0	67135000	35301000	713770000	65330000	4745900	30023000	91150000	11211000	23	44290000	0	2918900	1534800	31033000	2840400	206340	1305300	3963100	487430	3	3	3	6	2	1	0	14	2	71682000	90260000	93339000	30452000	24838000	17228000
G4T8Z4	Related to HSP70 heat shock protein 70 (Hsp70)	HSP70	PIIN_01611	20	20	20	40.6	40.6	40.6	70.571	0	323.31	11878000000	106	0	4318800000	264530000	217790000	2615800000	19894000	3248200	4207200000	230880000	36	329950000	0	119970000	7348000	6049600	72661000	552610	90229	116870000	6413300	28	20	27	10	3	15	0	3	0	4873300000	3675900000	3833300000	281460000	107920000	256560000
G4T8Z7	Probable SDH1-succinate dehydrogenase (Ubiquinone) flavoprotein, mitochondrial	FAD_binding_2	PIIN_01614	9	9	9	40.6	40.6	40.6	35.827	0	323.31	11062000000	92	0	2379400000	14867000	131030000	2598700000	4201500	72482000	5805800000	55569000	20	553100000	0	118970000	743360	6551400	129940000	210070	3624100	290290000	2778400	23	23	32	2	2	6	0	4	0	2461100000	3713200000	6051900000	22429000	36130000	45208000
G4T900	F-box domain-containing protein	F-box-like	PIIN_01617	2	2	2	4.6	4.6	4.6	57.474	0	13.211	59674000	3	0	20685000	800980	0	6602700	8985000	0	22601000	0	22	2712500	0	940200	36408	0	300120	408410	0	1027300	0	0	0	0	0	3	0	0	0	0	0	0	24530000	0	44444000	0
G4T901	Probable splicing factor PRP8 (U5 snRNP)	JAB	PIIN_01618	16	16	16	10.7	10.7	10.7	271.81	0	111.22	1500500000	30	0	561310000	4150700	0	279810000	0	0	647980000	7292900	125	12004000	0	4490500	33205	0	2238400	0	0	5183900	58344	12	5	13	0	0	0	0	0	0	548860000	414140000	683700000	0	0	8939700
G4T921	Probable NADH2 dehydrogenase (Ubiquinone) 40K chain	Epimerase	PIIN_01623	8	8	8	30.1	30.1	30.1	40.691	0	94.194	2445500000	11	0	483970000	5676400	0	633100000	0	6362100	1315800000	655240	23	106330000	0	21042000	246800	0	27526000	0	276610	57207000	28489	2	6	3	0	0	0	0	0	0	752100000	1159700000	864770000	5676400	0	0
G4T905	Isocitrate lyase	ICL	PIIN_01625	16	16	16	41.4	41.4	41.4	60.369	0	323.31	5961100000	69	0	2261000000	49424000	47349000	2602100000	17111000	0	951620000	32519000	29	205560000	0	77966000	1704300	1632700	89728000	590040	0	32815000	1121300	24	31	8	2	3	1	0	0	0	2400300000	3470000000	977160000	0	86347000	38154000
G4T923	Malic enzyme	malic	PIIN_01626	4	4	4	6.3	6.3	6.3	61.893	0	7.3035	218220000	5	0	69115000	2564700	0	49501000	0	0	97038000	0	27	8082200	0	2559800	94989	0	1833400	0	0	3594000	0	2	0	3	0	0	0	0	0	0	72595000	71128000	98312000	2564700	0	0
G4T924	Related to lincomycin-condensing protein lmbA	G_glu_transpept	PIIN_01627	3	3	3	7.4	7.4	7.4	64.031	0	13.383	706270000	9	0	110270000	20856000	284140000	118680000	2398000	103920000	64151000	1866600	26	27164000	0	4241200	802150	10928000	4564500	92231	3996800	2467300	71794	0	0	0	1	0	0	0	4	4	0	162070000	0	0	11862000	0
G4T925	Uncharacterized protein	RINT1_TIP1	PIIN_01628	3	3	3	5.6	5.6	5.6	91.024	0	18.057	112990000	3	0	40698000	0	0	11571000	0	0	60723000	0	38	2973400	0	1071000	0	0	304490	0	0	1598000	0	1	1	1	0	0	0	0	0	0	43986000	0	62615000	0	0	0
G4T906	Sterol 3-beta-glucosyltransferase (EC 2.4.1.173) (Autophagy-related protein 26)	PH	PIIN_01629	2	2	2	2.1	2.1	2.1	149.58	0	18.054	154950000	4	0	52682000	0	0	47150000	0	0	55122000	0	71	2182400	0	742000	0	0	664080	0	0	776370	0	1	1	2	0	0	0	0	0	0	56459000	61525000	58914000	0	0	0
G4T932	Related to G-protein beta subunit Bpp1	WD40	PIIN_01639	9	9	9	45	45	45	38.108	0	181.54	2878100000	27	0	825090000	92689000	9211300	663700000	3052800	0	1240700000	43673000	14	205580000	0	58935000	6620600	657950	47407000	218060	0	88618000	3119500	6	6	6	4	1	4	0	0	0	904060000	1055500000	1118400000	80697000	24026000	56600000
G4T933	Probable KRE6-glucan synthase subunit	SKN1	PIIN_01641	2	2	2	3.5	3.5	3.5	71.052	0	8.1226	368470000	6	166010000	10676000	0	79838000	0	0	109440000	2507300	0	25	14739000	6640300	427060	0	3193500	0	0	4377600	100290	0	0	0	0	0	0	0	3	1	2	0	0	2721200	0	0	0
G4T934	Probable Sculture filtrate complex member Cullin 1	Cullin	PIIN_01643	11	11	11	22.8	22.8	22.8	85.831	0	157.07	2775400000	31	0	1022600000	51802000	9441100	727980000	723960	0	921920000	40896000	44	63078000	0	23242000	1177300	214570	16545000	16454	0	20953000	929460	11	8	7	2	0	3	0	0	0	1065300000	1074400000	877740000	53947000	0	47985000
G4T940	Uncharacterized protein	#N/A	PIIN_01653	2	2	2	18.6	18.6	18.6	17.208	0.0019185	2.8829	148200000	1	0	32715000	1779200	0	72965000	0	0	40740000	0	8	18525000	0	4089400	222400	0	9120600	0	0	5092500	0	0	1	0	0	0	0	0	0	0	0	99648000	0	1779200	0	0
G4T944	OGFr_N domain-containing protein	OGFr_N	PIIN_01658	3	3	3	14.8	14.8	14.8	34.572	0	11.122	233660000	3	0	22007000	2429700	0	38633000	0	0	167630000	2961000	14	16690000	0	1571900	173550	0	2759500	0	0	11974000	211500	0	0	3	0	0	0	0	0	0	0	62225000	172470000	0	0	3629600
G4T953	Related to Rac1 GTP binding protein	Ras	PIIN_01670	3	3	3	27.2	27.2	27.2	21.653	0	37.365	705520000	14	3436700	310110000	22579000	0	165440000	1906300	0	182700000	19350000	9	78391000	381850	34457000	2508800	0	18382000	211810	0	20300000	2150000	4	3	3	1	1	2	0	0	0	315880000	223890000	194570000	23604000	0	22694000
G4T955	Probable phosphoglyceromutase	Metalloenzyme	PIIN_01672	7	7	7	19.6	19.6	19.6	57.057	0	147.77	3851100000	42	0	1114900000	155320000	423120000	408840000	38003000	0	1641300000	69546000	28	137540000	0	39819000	5547200	15112000	14601000	1357300	0	58620000	2483800	5	3	10	7	4	7	0	6	0	1245300000	685750000	1523600000	129890000	200080000	98588000
G4T984	Probable ZUO1-zuotin	DnaJ	PIIN_01682	2	2	2	6.5	6.5	6.5	42.623	0	3.8646	1053000000	10	0	291300000	0	7750900	280570000	0	0	473340000	0	16	65810000	0	18206000	0	484430	17536000	0	0	29584000	0	1	4	5	0	0	0	0	0	0	265810000	352450000	562960000	0	0	0
G4T985	Probable FUM1-fumarate hydratase	Lyase_1	PIIN_01683	7	7	7	24.4	24.4	24.4	53.94	0	323.31	3295900000	31	0	795680000	19966000	49497000	1080200000	0	0	1333000000	17530000	26	126760000	0	30603000	767930	1903700	41545000	0	0	51270000	674240	7	9	9	3	0	1	0	2	0	979890000	1369500000	1368200000	19723000	0	21732000
G4T986	Probable GGC1-Protein of the mitochondrial carrier family (Mculture filtrate)	Mito_carr	PIIN_01684	6	6	6	24.7	24.7	24.7	35.49	0	96.605	1303400000	13	0	575930000	7651300	0	212780000	0	0	499910000	7151000	21	62067000	0	27425000	364350	0	10132000	0	0	23805000	340530	7	2	3	0	0	1	0	0	0	464800000	475060000	469210000	7651300	0	0
G4T987	Probable Cytosol aminopeptidase	Peptidase_M17	PIIN_01685	4	4	4	10.9	10.9	10.9	52.954	0	18.027	510220000	14	0	100070000	10193000	122600000	123790000	0	0	153560000	0	24	21259000	0	4169700	424700	5108400	5157900	0	0	6398300	0	4	3	3	1	0	0	0	3	0	105070000	162710000	168010000	10193000	0	0
G4T988	Probable GTPase Rho1	Ras	PIIN_01686	5	3	3	23.8	16.6	16.6	21.684	0	72.931	1117000000	8	0	369830000	31144000	9789600	440970000	1612800	0	238900000	24713000	9	124110000	0	41093000	3460500	1087700	48997000	179200	0	26545000	2745800	4	2	1	1	0	0	0	0	0	382970000	375030000	468800000	0	0	30293000
G4T9A0	Related to glutamate-5-semialdehyde dehydrogenase	Aldedh	PIIN_01712	6	6	6	18.1	18.1	18.1	48.113	0	27.801	3057900000	13	0	232170000	13834000	96816000	287120000	618550	1905900000	434130000	87377000	31	98642000	0	7489300	446260	3123100	9261800	19953	61479000	14004000	2818600	2	1	2	0	0	5	0	0	3	273740000	0	429600000	44504000	0	76436000
G4T9A4	Fungal_trans domain-containing protein	Fungal_trans	PIIN_01716	2	2	2	3.1	3.1	3.1	86.345	0.0082003	1.9709	112830000	2	0	37003000	0	0	25367000	0	0	50456000	0	32	3525800	0	1156300	0	0	792700	0	0	1576700	0	1	0	1	0	0	0	0	0	0	38771000	0	52992000	0	0	0
G4U387	Ribosomal RNA-processing protein 8 (EC 2.1.1.-)	Methyltransf_8	PIIN_01722	2	2	2	5.4	5.4	5.4	67.551	0	35.581	318080000	8	0	134280000	8952600	21521000	61773000	1029400	6464700	73476000	10577000	31	10261000	0	4331800	288790	694230	1992700	33206	208540	2370200	341200	3	2	3	0	0	0	0	0	0	127530000	0	86501000	0	0	12966000
G4U388	Related to MET10-sulfite reductase flavin-binding subunit	NAD_binding_1	PIIN_01723	2	2	2	3.1	3.1	3.1	113.8	0.0023674	2.7112	90592000	1	0	48365000	4322700	0	0	0	0	37904000	0	43	2106800	0	1124800	100530	0	0	0	0	881500	0	1	0	0	0	0	0	0	0	0	0	0	41138000	4322700	0	0
G4U393	Probable SONA	ANAPC4_WD40	PIIN_01728	3	3	3	14.3	14.3	14.3	38.084	0	139.95	1259800000	17	0	170790000	69282000	464710000	231590000	2872900	49634000	245730000	25181000	18	69988000	0	9488100	3849000	25817000	12866000	159610	2757500	13652000	1398900	3	2	3	3	0	3	0	2	1	237710000	265310000	250740000	69062000	13572000	31726000
G4U3B8	Probable CYT1-cytochrome c1, heme protein	Cytochrom_C1	PIIN_01732	10	10	10	49.4	49.4	49.4	35.996	0	323.31	14394000000	80	0	4561800000	21419000	0	3670100000	12834000	0	6062500000	65567000	15	959620000	0	304120000	1427900	0	244670000	855620	0	404170000	4371100	21	25	26	1	1	6	0	0	0	5132100000	5090100000	5643800000	38508000	53778000	68618000
G4U3B9	Related to beta-mannanase	Cellulase	PIIN_01733	3	3	3	9.5	9.5	9.5	65.623	0	133.44	1908200000	36	226380000	71756000	0	1322700000	41815000	0	231330000	14212000	0	23	82964000	9842700	3119800	0	57508000	1818000	0	10058000	617920	0	1	1	0	0	0	0	8	16	10	0	57106000	0	0	0	0
G4U3C2	Related to AAA protease IAP-1 (Mitochondrial intermembrane space)	Peptidase_M41	PIIN_01736	4	4	4	11	11	11	86.423	0	8.0051	425320000	4	0	131410000	1883800	0	136640000	413000	0	153640000	1330900	44	9666400	0	2986500	42813	0	3105500	9386.4	0	3491900	30247	0	3	1	0	0	0	0	0	0	150730000	167280000	0	0	2042900	0
G4U3C3	Related to peptide-n4-(N-acetyl-beta-d-glucosaminyl) asparaginase amidase N	PNGaseA	PIIN_01737	5	5	5	8.8	8.8	8.8	66.159	0	11.873	778850000	15	74716000	0	117650000	439380000	0	0	58329000	0	88776000	22	35402000	3396200	0	5347800	19972000	0	0	2651300	0	4035300	0	0	0	4	0	7	1	2	1	0	0	0	120910000	0	105570000
G4U3A1	MICOS complex subunit MIC60 (Mitofilin)	Mitofilin	PIIN_01743	13	13	13	23.3	23.3	23.3	74.785	0	126.03	2960700000	27	4681900	1393900000	4504300	2556300	603080000	0	0	952030000	0	35	84592000	133770	39825000	128700	73037	17231000	0	0	27201000	0	14	7	6	0	0	0	0	0	0	1132600000	1063200000	1054900000	4504300	0	0
G4U3A2	Uncharacterized protein	#N/A	PIIN_01744	2	2	2	4.7	4.7	4.7	86.415	0	6.7092	319470000	2	0	0	0	0	0	285820000	0	33655000	0	42	7606500	0	0	0	0	0	6805200	0	801310	0	0	0	1	0	1	0	0	0	0	0	0	36526000	0	1413800000	0
G4U3C6	Elongator complex protein 1	IKI3	PIIN_01748	2	2	2	2.3	2.3	2.3	148.23	0	6.832	209890000	2	0	85200000	908940	0	30859000	0	0	90865000	2052600	59	3557400	0	1444100	15406	0	523030	0	0	1540100	34791	1	0	1	0	0	0	0	0	0	0	0	98617000	0	0	2516100
G4U3C8	Probable RPL3-60s ribosomal protein l3	Ribosomal_L3	PIIN_01749	11	11	11	28.3	28.3	28.3	40.4	0	252.11	4713500000	76	7111500	1796000000	48910000	39713000	1150300000	1935700	0	1597200000	72426000	21	224450000	338640	85522000	2329000	1891100	54774000	92176	0	76057000	3448900	22	23	22	2	1	4	0	2	0	1650500000	1783200000	1611900000	36380000	16086000	94798000
G4U3D0	Related to DOA1-involved in ubiquitin-dependent proteolysis	PUL	PIIN_01751	6	6	6	10.8	10.8	10.8	84.044	0	47.905	630750000	10	0	139940000	9624000	38521000	138420000	25626000	0	260290000	18328000	35	18021000	0	3998400	274970	1100600	3954800	732170	0	7436800	523670	0	0	1	1	5	3	0	0	0	139940000	0	0	25588000	105470000	27793000
G4U3B0	Probable ribosomal protein L10a.e, cytosolic	Ribosomal_L1	PIIN_01756	5	5	5	21.1	21.1	21.1	26.286	0	31.719	5227400000	27	0	1965700000	61414000	24154000	1491100000	5548600	0	1597700000	81694000	9	580830000	0	218420000	6823700	2683800	165680000	616510	0	177530000	9077100	9	7	2	3	1	5	0	0	0	1865200000	1815200000	2005300000	50406000	50654000	87940000
G4U3B1	Probable heat-shock protein hsp60	Cpn60_TCP1	PIIN_01757	11	11	11	33.1	33.1	33.1	60.927	0	258.92	5224700000	45	0	999770000	3482900	51592000	1948700000	0	1455800	2207400000	12322000	32	163270000	0	31243000	108840	1612200	60896000	0	45495	68983000	385070	8	21	16	0	0	0	0	0	0	1076200000	2571500000	2409100000	0	0	15105000
G4U3B2	Probable heat shock protein 10 (Chaperonin CPN10)	Cpn10	PIIN_01758	2	2	2	12.4	12.4	12.4	11.262	0	34.97	1475600000	16	0	331270000	3188300	27485000	566390000	714850	0	533090000	13502000	5	295130000	0	66254000	637650	5496900	113280000	142970	0	106620000	2700500	3	6	5	0	0	1	0	1	0	290830000	709930000	682590000	0	0	16551000
G4U3D2	Related to acyl-CoA dehydrogenase, medium-chain specific, mitochondrial	Acyl-CoA_dh_1	PIIN_01762	15	15	15	35.6	35.6	35.6	50.258	0	323.31	9422700000	67	0	6812900000	82320000	91876000	911730000	0	0	1492400000	31518000	27	348990000	0	252330000	3048900	3402800	33768000	0	0	55273000	1167300	37	10	11	5	0	1	0	3	0	6484800000	1440000000	1714300000	70689000	0	50267000
G4T9D3	Probable 40S ribosomal protein S9	Ribosomal_S4	PIIN_01771	14	14	14	47.9	47.9	47.9	22.174	0	123.74	22280000000	74	0	6940000000	190070000	157850000	6973200000	20254000	0	7498000000	500650000	10	2228000000	0	694000000	19007000	15785000	697320000	2025400	0	749800000	50065000	22	17	19	3	2	9	0	2	0	7363200000	9840000000	7397700000	215090000	110270000	578590000
G4T9D4	Probable 60s ribosomal protein L21-A	Ribosomal_L21e	PIIN_01772	6	6	6	38.3	38.3	38.3	18.834	0	29.875	8277900000	20	0	2547000000	94035000	94226000	2655600000	0	0	2818900000	68110000	8	1034700000	0	318370000	11754000	11778000	331950000	0	0	352360000	8513700	4	5	6	3	0	2	0	0	0	2736800000	3654000000	2842300000	96364000	0	81160000
G4T9B8	Related to enoyl-CoA hydratase	ECH_1	PIIN_01786	5	5	5	27.4	27.4	27.4	30.161	0	294.04	1824500000	18	529730	890250000	10534000	63048000	373010000	0	0	472920000	14214000	17	107320000	31161	52368000	619630	3708700	21942000	0	0	27819000	836090	9	3	3	0	0	1	0	2	0	1053300000	445610000	414050000	0	0	17423000
G4T9E7	Pyridox_oxase_2 domain-containing protein	Pyridox_oxase_2	PIIN_01790	2	2	2	9.3	9.3	9.3	28.192	0	4.2752	75627000	1	0	5062900	6491600	60341000	0	0	0	0	3731300	13	5817500	0	389450	499350	4641600	0	0	0	0	287020	0	0	0	0	0	0	0	1	0	5062900	0	0	0	0	4573900
G4T9E9	Related to palmitoyl-protein thioesterase 1	Palm_thioest	PIIN_01794	2	2	2	5.1	5.1	5.1	41.547	0	3.9585	237040000	3	0	83433000	9287400	59953000	41145000	0	10969000	23703000	8547200	20	11852000	0	4171600	464370	2997700	2057300	0	548440	1185200	427360	0	0	0	0	0	0	0	2	1	0	0	25725000	0	0	10477000
G4T9C3	Related to Rab geranylgeranyltransferase alpha subunit	PPTA	PIIN_01801	2	2	2	3.3	3.3	3.3	39.835	0	24.419	155280000	9	0	40410000	0	0	39210000	0	0	75659000	0	21	7394300	0	1924300	0	0	1867200	0	0	3602800	0	3	3	3	0	0	0	0	0	0	40031000	49200000	86843000	0	0	0
G4T9C6	alpha-1,2-Mannosidase (EC 3.2.1.-)	Glyco_hydro_47	PIIN_01806	2	2	2	7.8	7.8	7.8	61.853	0	22.551	137900000	2	0	43599000	0	0	42259000	0	0	52045000	0	30	4596800	0	1453300	0	0	1408600	0	0	1734800	0	1	0	1	0	0	0	0	0	0	46334000	0	53750000	0	0	0
G4T9C7	TauD domain-containing protein	TauD	PIIN_01807	4	4	4	18.7	18.7	18.7	45.534	0	122.05	1460700000	8	0	842790000	1196700	8821500	239150000	0	0	368770000	0	20	73037000	0	42140000	59834	441070	11957000	0	0	18439000	0	5	2	1	0	0	0	0	0	0	871710000	327970000	369960000	1196700	0	0
G4T9D1	Probable RPN7-subunit of the regulatory particle of the proteasome	PCI	PIIN_01810	7	7	7	21.8	21.8	21.8	46.294	0	71.151	1390700000	23	0	495990000	9503700	8953400	326240000	0	0	537040000	13005000	21	66225000	0	23619000	452560	426350	15535000	0	0	25573000	619270	9	6	7	0	0	1	0	0	0	484550000	469380000	570460000	0	0	15941000
G4T9A7	Sortilin	Sortilin_C	PIIN_01812	13	13	13	13.2	13.2	13.2	179.19	0	146.89	2606500000	41	0	795470000	26224000	576040000	519800000	3280200	0	615430000	70288000	76	34297000	0	10467000	345060	7579400	6839500	43161	0	8097800	924850	12	9	8	2	1	3	0	6	0	802150000	698100000	673040000	23728000	33208000	71674000
G4T9G2	Calcium-transporting ATPase (EC 7.2.2.10)	E1-E2_ATPase	PIIN_01823	2	2	2	1.8	1.8	1.8	148.86	0	15.738	143150000	1	0	49102000	5796200	0	15064000	966650	0	68387000	3832900	65	2202300	0	755420	89173	0	231760	14872	0	1052100	58968	0	0	1	0	0	0	0	0	0	0	0	74222000	5796200	0	0
G4T9G6	Uncharacterized protein	Ribosomal_L19	PIIN_01827	3	3	3	17.8	17.8	17.8	33.517	0	17.074	439060000	8	0	58170000	0	0	130530000	0	0	250360000	0	17	25827000	0	3421800	0	0	7678500	0	0	14727000	0	1	3	4	0	0	0	0	0	0	0	180270000	269710000	0	0	0
G4T9G9;G4TEG2	Uncharacterized protein	Glyco_hydro_88	PIIN_01829	10	10	10	38.4	38.4	38.4	46.413	0	323.31	14658000000	215	28541000	27520000	5274800000	6138500000	2966800	1064900000	1935700000	0	184630000	12	1221500000	2378400	2293300	439560000	511540000	247230	88740000	161310000	0	15386000	1	0	0	84	40	10	1	44	35	27520000	0	0	4478700000	5418100000	252520000
G4T9H0	NADH dehydrogenase [ubiquinone] 1 alpha subcomplex subunit	NDUFA12	PIIN_01830	6	6	6	47.9	47.9	47.9	17.049	0	134.1	2120700000	17	0	520330000	3002600	5169100	774440000	0	0	813200000	4566300	8	265090000	0	65041000	375330	646140	96805000	0	0	101650000	570790	4	7	6	0	0	0	0	0	0	530090000	1188800000	741670000	0	0	5597400
G4T9J5	Probable RLI1-protein promoting preinitiation complex assembly	Fer4	PIIN_01833	4	4	4	7.6	7.6	7.6	67.77	0	97.952	657350000	17	0	139340000	131380	0	120430000	1618200	0	374030000	21791000	32	20542000	0	4354400	4105.7	0	3763500	50569	0	11689000	680970	3	6	5	0	1	2	0	0	0	190390000	200300000	222420000	0	0	26711000
G4T9H3	40S ribosomal protein S7	Ribosomal_S7e	PIIN_01838	11	11	11	64.8	64.8	64.8	22.025	0	69.583	2993600000	27	0	1045300000	68739000	26073000	997830000	0	2430400	827210000	26038000	11	272140000	0	95023000	6249000	2370300	90712000	0	220950	75201000	2367100	6	12	4	4	0	1	0	0	0	1172200000	1387700000	745840000	56052000	0	44605000
G4T9J8	Related to leucine zipper-EF-hand containing transmembrane protein 1	LETM1	PIIN_01839	2	2	2	4.6	4.6	4.6	75.545	0	18.232	128630000	3	0	37385000	0	0	35536000	0	0	55709000	0	32	4019700	0	1168300	0	0	1110500	0	0	1740900	0	0	1	2	0	0	0	0	0	0	0	0	60462000	0	0	0
G4T9J9	Probable ENA5-Plasma membrane P-type ATPase involved in Na+ and Li+ efflux	E1-E2_ATPase	PIIN_01840	6	6	6	7.9	7.9	7.9	120.43	0	85.583	731330000	11	0	165030000	2983500	0	359600000	0	0	201050000	2659000	47	15560000	0	3511400	63478	0	7651100	0	0	4277600	56574	3	6	2	0	0	0	0	0	0	197520000	370730000	251000000	0	0	3259400
G4T9H7	Related to Putative phosphomannomutases	PGM_PMM_IV	PIIN_01845	16	16	16	35	35	35	67.635	0	114.8	938160000	36	0	165580000	12597000	184060000	90916000	191730000	0	194810000	98465000	34	27593000	0	4870000	370510	5413500	2674000	5639300	0	5729800	2896000	4	1	3	1	19	5	0	3	0	167510000	0	209500000	23053000	931650000	127000000
G4T9I0	Related to TIM54 (Component of the mitochondrial TIM22 translocase)	Tim54	PIIN_01849	2	2	2	5.4	5.4	5.4	53.457	0	22.643	187870000	3	0	65151000	0	0	83207000	0	0	39512000	0	23	8168300	0	2832600	0	0	3617700	0	0	1717900	0	0	2	1	0	0	0	0	0	0	68084000	110700000	0	0	0	0
G4T9K3	Related to small G-protein Ras1	Ras	PIIN_01854	5	5	5	39.1	39.1	39.1	23.914	0	323.31	5868700000	49	0	2850500000	230360000	23638000	862830000	11351000	7646600	1776700000	105670000	12	489060000	0	237550000	19197000	1969800	71902000	945960	637210	148050000	8806200	16	6	9	10	2	6	0	0	0	2851600000	1181300000	1924200000	186070000	81820000	148150000
G4T9K4	Related to small G-protein Ras1	Ras	PIIN_01855	2	2	2	10.2	10.2	10.2	30.439	0	4.3076	109680000	3	0	46856000	0	0	22013000	0	0	39838000	974990	17	6451900	0	2756200	0	0	1294900	0	0	2343400	57353	1	1	0	0	0	1	0	0	0	46474000	30445000	0	0	0	1195100
G4T9J2	Uncharacterized protein	Glyco_hydro_88	PIIN_01867	4	4	4	13.1	13.1	13.1	42.225	0	114.74	361210000	14	4320200	0	93484000	130180000	0	2448100	130780000	0	0	12	30101000	360010	0	7790300	10849000	0	204010	10898000	0	0	0	0	0	6	1	0	0	3	4	0	0	0	85202000	20391000	0
G4T9L4	Probable C-8 sterol isomerase erg-1	ERG2_Sigma1R	PIIN_01874	2	2	2	9.4	9.4	9.4	27.68	0	12.968	1402000000	14	0	350260000	13928000	0	237870000	0	0	774840000	25141000	7	200290000	0	50037000	1989700	0	33981000	0	0	110690000	3591600	3	3	5	1	0	2	0	0	0	329860000	312840000	873360000	0	0	30818000
G4T9L8	Probable Pyridoxine biosynthesis protein PDX1	SOR_SNZ	PIIN_01878	5	5	5	17.4	17.4	17.4	34.262	0	35.964	2866300000	16	0	801260000	17642000	196140000	720580000	828310	38557000	1061700000	29540000	17	168610000	0	47133000	1037800	11538000	42387000	48724	2268100	62456000	1737700	4	4	4	1	0	3	0	0	0	719320000	1003500000	1214900000	0	0	36210000
G4T9M2	Related to putative transmembrane protein	C2	PIIN_01882	2	2	2	2	2	2	115.78	0	21.384	633910000	7	0	340280000	3732800	0	143420000	0	0	145410000	1056700	54	11739000	0	6301600	69126	0	2656000	0	0	2692800	19569	3	2	2	0	0	0	0	0	0	349140000	187020000	157810000	3732800	0	0
G4T9P8	Probable bifunctional purine biosynthetic protein ade1	AIRS	PIIN_01886	8	8	8	16.3	16.3	16.3	82.87	0	39.341	574570000	14	0	152060000	78487000	3104900	119190000	0	4837400	141200000	75685000	37	15529000	0	4109900	2121300	83916	3221500	0	130740	3816200	2045500	0	1	2	4	0	7	0	0	0	136680000	163740000	167670000	74844000	0	96418000
G4T9N4	Related to ornithine aminotransferase	Aminotran_3	PIIN_01903	7	7	7	24.6	24.6	24.6	55.118	0	101.98	1495600000	7	0	595850000	5625000	8886300	259830000	0	0	613470000	11927000	23	65025000	0	25906000	244560	386360	11297000	0	0	26673000	518540	3	0	3	0	0	1	0	0	0	574260000	411330000	630910000	0	0	14620000
G4T9Q8	Probable Splicing factor 3b, subunit 2	DUF382	PIIN_01909	2	2	2	5.4	5.4	5.4	64.087	0	6.3251	298680000	2	0	55669000	1974400	0	81127000	0	0	159910000	0	30	9956100	0	1855600	65812	0	2704200	0	0	5330400	0	0	1	1	0	0	0	0	0	0	0	0	173550000	1974400	0	0
G4T9P3	Uncharacterized protein	#N/A	PIIN_01921	12	12	12	14.7	14.7	14.7	155.07	0	90.011	946070000	17	0	353400000	6255700	0	219000000	0	0	353720000	13696000	62	15259000	0	5700000	100900	0	3532200	0	0	5705100	220900	6	5	5	0	0	1	0	0	0	319820000	341130000	375430000	0	0	16788000
G4T9T4	Probable serine-tRNA ligase, cytosolic	tRNA-synt_2b	PIIN_01955	7	7	7	15.3	15.3	15.3	51.674	0	27.071	1644800000	18	0	362980000	17764000	21992000	528820000	1637500	0	692460000	19151000	30	54827000	0	12099000	592130	733050	17627000	54582	0	23082000	638370	5	6	7	0	0	0	0	0	0	373700000	702810000	760210000	0	0	23475000
G4T9V6	Probable Protein required for hyphal anastomosis (HAM-2)	N1221	PIIN_01967	3	3	3	4.7	4.7	4.7	127.38	0	17.941	267000000	4	0	93803000	0	0	68762000	0	0	104430000	0	48	5562500	0	1954200	0	0	1432500	0	0	2175700	0	1	1	2	0	0	0	0	0	0	96784000	94375000	109900000	0	0	0
G4T9Y6	Actin-related protein 2/3 complex subunit 3	P21-Arc	PIIN_01977	5	5	5	26.7	26.7	26.7	20.089	0	163.99	870000000	21	0	285230000	0	12984000	198460000	0	0	366410000	6919100	10	87000000	0	28523000	0	1298400	19846000	0	0	36641000	691910	6	8	6	0	0	1	0	0	0	284640000	328200000	341090000	0	0	8481400
G4T9Y7	Related to YVC1-vacuolar cation channel	#N/A	PIIN_01978	2	2	2	4.5	4.5	4.5	63.018	0	14.325	71190000	5	0	28369000	0	0	5263600	0	0	37558000	0	19	3746900	0	1493100	0	0	277030	0	0	1976700	0	1	2	2	0	0	0	0	0	0	0	0	40762000	0	0	0
G4T9Y9	Peroxisomal membrane protein PEX16	Pex16	PIIN_01981	2	2	2	5.6	5.6	5.6	46.571	0	43.825	194070000	6	0	134700000	0	0	39924000	0	0	19451000	0	23	8437900	0	5856400	0	0	1735800	0	0	845690	0	3	2	1	0	0	0	0	0	0	135690000	53531000	0	0	0	0
G4T9W6	Related to aspartate semialdehyde dehydrogenase	Semialdhyde_dh	PIIN_01983	12	12	12	36.7	36.7	36.7	39.156	0	228.79	6189100000	44	45128000	311270000	539760000	3791000000	377490000	13379000	552320000	548790000	9944700	19	325740000	2375200	16382000	28408000	199530000	19868000	704140	29069000	28884000	523400	2	3	1	18	3	0	0	13	4	339810000	527120000	555480000	493730000	100780000	23611000
G4T9Z2	Related to aspartic peptidase A1-Laccaria bicolor	Asp	PIIN_01987	3	3	3	9.3	9.3	9.3	62.387	0	307.7	1262600000	31	56101000	0	17398000	1034500000	0	0	115950000	0	38637000	17	74270000	3300100	0	1023400	60853000	0	0	6820500	0	2272800	0	0	0	2	0	8	3	11	7	0	0	0	22189000	0	42570000
G4T9X0	Probable alcohol dehydrogenase	Fe-ADH	PIIN_01990	8	8	8	35.5	35.5	35.5	53.13	0	70.622	4811500000	20	396670000	278770000	989710000	728720000	546990000	202130000	216500000	33164000	1418800000	27	178200000	14692000	10325000	36656000	26990000	20259000	7486500	8018500	1228300	52550000	4	5	0	3	3	3	0	1	1	348720000	677080000	0	989710000	0	0
G4T9Z6	Probable U5 snRNP-specific 40 kD protein (Novel WD-40 repeat protein)	WD40	PIIN_01996	4	4	4	22.1	22.1	22.1	37.941	0	36.412	1101900000	6	0	358030000	0	0	256860000	0	0	482490000	4576600	16	68872000	0	22377000	0	0	16053000	0	0	30156000	286040	1	3	2	0	0	0	0	0	0	320600000	385140000	526720000	0	0	5610000
G4T9X5	Uncharacterized protein	DUF498	PIIN_01997	2	2	2	6.5	6.5	6.5	22.016	0	3.8653	165180000	6	0	60065000	2464200	0	52813000	0	0	47080000	2753000	15	11012000	0	4004300	164280	0	3520900	0	0	3138700	183530	2	2	2	0	0	0	0	0	0	59971000	72268000	51049000	0	0	3374600
G4T9Z8	Uncharacterized protein	Nup160	PIIN_02000	6	6	6	7.5	7.5	7.5	182.24	0	21.276	347970000	5	12351000	87998000	0	0	102320000	0	0	145300000	0	73	4766700	169190	1205500	0	0	1401600	0	0	1990500	0	1	2	2	0	0	0	0	0	0	92654000	118840000	173940000	0	0	0
G4T9Z9	Probable Regulator of G-Protein Signaling Protein	RGS	PIIN_02001	6	6	6	14.2	14.2	14.2	74.41	0	323.31	648180000	10	3032900	351500000	18460000	0	142320000	0	0	121980000	10892000	35	18519000	86653	10043000	527430	0	4066200	0	0	3485100	311190	6	4	0	0	0	0	0	0	0	296120000	153940000	228190000	18460000	0	0
G4TA00	Eukaryotic translation initiation factor 3 subunit M (eIF3m)	PCI	PIIN_02002	6	6	6	23.6	23.6	23.6	48.159	0	65.361	1168800000	8	0	136840000	13223000	0	265130000	0	0	735570000	17990000	27	43287000	0	5068000	489740	0	9819700	0	0	27243000	666310	2	1	2	1	0	2	0	0	0	365180000	481450000	450620000	12024000	0	23251000
G4TA01	SBDS domain-containing protein	SBDS	PIIN_02003	2	2	2	22.2	22.2	22.2	13.105	0	14.251	376420000	6	0	85524000	0	5996300	203770000	0	0	81132000	0	7	53775000	0	12218000	0	856620	29110000	0	0	11590000	0	1	3	1	1	0	0	0	0	0	111600000	226990000	113280000	0	0	0
G4TA03	Uncharacterized protein	#N/A	PIIN_02005	4	4	4	45.7	45.7	45.7	20.235	0	107.02	1249900000	8	0	309440000	0	0	246260000	0	0	693410000	778470	10	124990000	0	30944000	0	0	24626000	0	0	69341000	77847	2	3	3	0	0	0	0	0	0	307830000	377040000	679650000	0	0	954250
G4T9Y2	Probable NADH-ubiquinone oxidoreductase 23 kDa subunit	Fer4_7	PIIN_02014	2	2	2	10.3	10.3	10.3	28.524	0	8.4177	307090000	3	0	58714000	0	0	85756000	0	0	162620000	0	15	20473000	0	3914200	0	0	5717100	0	0	10841000	0	1	1	1	0	0	0	0	0	0	0	0	176490000	0	0	0
G4TA12	Related to rasp f 7 allergen	DPBB_1	PIIN_02021	4	4	4	14	14	14	26.238	0	17.747	6869100000	14	3687300000	0	0	1820400000	0	1219600	1360100000	0	0	8	858640000	460920000	0	0	227550000	0	152450	170010000	0	0	0	0	0	0	0	0	7	3	4	0	0	0	0	6032900	0
G4TA49	Uncharacterized protein	KH_1	PIIN_02044	6	6	6	9.5	9.5	9.5	104.63	0	66.89	819060000	15	0	245180000	2728500	0	170440000	0	0	395070000	5643600	45	18201000	0	5448300	60632	0	3787400	0	0	8779400	125410	3	4	8	0	0	0	0	0	0	311810000	294820000	300080000	0	0	6917900
G4TA50;G4TA51	Related to 2-amino-3-carboxylmuconate-6-semialdehyde decarboxylase	Amidohydro_2	PIIN_02045	2	2	2	8	8	8	41.492	0.0032037	2.452	130230000	2	0	30877000	3791800	0	33565000	1742300	0	36845000	23409000	18	7235000	0	1715400	210660	0	1864700	96796	0	2046900	1300500	0	0	0	0	0	2	0	0	0	0	0	39988000	0	0	28695000
G4TA54	26S proteasome regulatory subunit RPN2	PC_rep	PIIN_02050	6	6	6	10.2	10.2	10.2	107.99	0	74.914	1565200000	14	0	768100000	10412000	0	356500000	0	0	411580000	18655000	46	34027000	0	16698000	226340	0	7749900	0	0	8947300	405550	8	2	4	0	0	0	0	0	0	682250000	487860000	531540000	0	0	22868000
G4TA56	NADH-cytochrome b5 reductase (EC 1.6.2.2)	NAD_binding_1	PIIN_02055	5	5	5	21.6	21.6	21.6	39.545	0	45.201	2660100000	21	0	1224800000	6925800	7770400	451730000	0	0	964250000	4709900	18	147790000	0	68042000	384770	431690	25096000	0	0	53570000	261660	11	5	5	0	0	0	0	0	0	1278900000	637930000	971400000	0	0	5773400
G4TA32	GST N-terminal domain-containing protein	GST_N_3	PIIN_02057	4	4	4	34.1	34.1	34.1	30.338	0	14.885	215070000	8	0	81534000	12112000	11594000	52760000	0	0	57070000	0	14	15362000	0	5823800	865170	828150	3768600	0	0	4076400	0	4	2	1	1	0	0	0	0	0	74132000	72123000	69272000	12112000	0	0
G4TA38	Probable rho GDP dissociation inhibitor	Rho_GDI	PIIN_02063	3	3	3	16.9	16.9	16.9	20.119	0	66.404	3438900000	20	120920000	509900000	509980000	1115800000	399970000	948930	294520000	411500000	75425000	10	343890000	12092000	50990000	50998000	111580000	39997000	94893	29452000	41150000	7542500	1	1	0	5	0	2	1	8	2	509900000	0	0	515040000	0	87393000
G4TA77	Probable het-c2 protein	GLTP	PIIN_02081	6	6	6	43.1	43.1	43.1	23.788	0	106.63	161620000	12	0	19773000	9855900	0	41752000	374880	0	18003000	71862000	13	12432000	0	1521000	758140	0	3211700	28837	0	1384900	5527800	0	1	0	0	0	11	0	0	0	0	57021000	0	29049000	0	68895000
G4TA66	Related to cathepsin d (Lysosomal aspartyl protease)	Asp	PIIN_02096	2	2	2	4.8	4.8	4.8	51.992	0.0036183	2.3358	71028000	1	0	0	0	65504000	0	0	5524100	0	0	19	3738300	0	0	0	3447600	0	0	290740	0	0	0	0	0	0	0	0	0	1	0	0	0	0	0	0	0
G4TA87	Related to GAL10-UDP-glucose 4-epimerase	Epimerase	PIIN_02104	4	4	4	12.3	12.3	12.3	44.823	0	122.89	2060900000	11	0	679320000	21310000	8359600	372240000	845760	0	958790000	19991000	21	98136000	0	32349000	1014800	398070	17726000	40274	0	45657000	951930	4	1	6	0	0	0	0	0	0	659160000	468540000	1100600000	0	0	24504000
G4TA91	Probable acetylxylan esterase (Subclass of the carboxylic acid esterases)	CBM_1	PIIN_02109	2	2	2	8	8	8	39.896	0	115.12	276760000	6	12682000	0	0	194720000	0	0	69364000	0	0	13	21289000	975520	0	0	14978000	0	0	5335700	0	0	0	0	0	0	0	0	1	1	4	0	0	0	0	0	0
G4TAA9	Glyceraldehyde-3-phosphate dehydrogenase (EC 1.2.1.12)	Gp_dh_N	PIIN_02117	25	25	25	81.7	81.7	81.7	36.209	0	323.31	44778000000	303	3454700	21573000000	3061300000	956430000	9552600000	92826000	20034000	7888200000	1630700000	20	2238900000	172740	1078600000	153070000	47822000	477630000	4641300	1001700	394410000	81534000	80	59	34	57	9	52	0	11	1	20068000000	14540000000	8441900000	3007200000	552340000	1922200000
G4TAD9;G4T6U6	Probable high-affinity glucose transporter	Sugar_tr	PIIN_02129	2	2	2	6.6	6.6	6.6	56.692	0.0061728	2.1276	51903000	2	0	0	0	0	49717000	2185800	0	0	0	18	2883500	0	0	0	0	2762000	121440	0	0	0	0	2	0	0	0	0	0	0	0	0	67898000	0	0	10812000	0
G4TAE0	Probable saccharopine reductase	Sacchrp_dh_NADP	PIIN_02131	6	6	6	12.3	12.3	12.3	108.11	0	28.864	578380000	6	0	263220000	4732800	0	266720000	0	0	43712000	0	48	12050000	0	5483700	98600	0	5556600	0	0	910660	0	3	3	0	0	0	0	0	0	0	317500000	309980000	0	4732800	0	0
G4TAE1	Proteasome subunit alpha type (EC 3.4.25.1)	Proteasome	PIIN_02132	2	2	2	9.9	9.9	9.9	28.72	0	19.949	927150000	10	0	356630000	11443000	17854000	251330000	944890	0	282530000	6429900	11	84287000	0	32421000	1040300	1623100	22848000	85899	0	25684000	584540	2	4	4	0	0	0	0	0	0	358740000	342990000	289650000	11443000	0	0
G4TAC7	Related to aldehyde dehydrogenase	Aldedh	PIIN_02141	3	3	3	9.1	9.1	9.1	46.264	0	16.402	729280000	9	0	182860000	7364300	19162000	150210000	0	0	366400000	3272400	21	34727000	0	8707800	350680	912480	7152800	0	0	17448000	155830	3	3	3	0	0	0	0	0	0	168860000	220300000	396510000	7364300	0	0
G4TAD0	Uncharacterized protein	BAR_2	PIIN_02144	4	4	4	25.9	25.9	25.9	32.814	0	50.591	1987100000	24	0	302120000	62550000	109950000	430600000	1554700	18336000	1027000000	34985000	14	141930000	0	21580000	4467900	7853500	30757000	111050	1309700	73355000	2498900	5	6	6	3	0	4	0	0	0	804200000	0	612510000	43371000	15074000	54681000
G4TAF1	FK506-binding protein (EC 5.2.1.8)	FKBP_C	PIIN_02154	4	4	4	13.8	13.8	13.8	44.851	0	323.31	2143900000	21	0	549040000	0	0	605050000	0	0	983590000	6273900	20	107200000	0	27452000	0	0	30252000	0	0	49180000	313690	5	7	7	1	0	1	0	0	0	602450000	784470000	1055900000	0	0	7690600
G4TAF5	Actin-related protein 2/3 complex subunit 4	ARPC4	PIIN_02158	5	5	5	35.1	35.1	35.1	19.359	0	84.776	1644400000	16	33563000	571990000	20293000	5396000	606400000	3118800	0	386410000	17195000	9	182710000	3729300	63555000	2254800	599560	67378000	346530	0	42934000	1910600	4	7	5	0	0	0	0	0	0	541080000	935860000	342580000	0	0	21078000
G4TAD6	Related to dedicator of cytokinesis protein 3	DHR-2	PIIN_02160	5	5	5	2.8	2.8	2.8	247.58	0	37.608	486480000	8	0	212820000	8001600	0	88938000	0	0	167510000	9209700	110	4422500	0	1934800	72742	0	808530	0	0	1522800	83725	3	2	1	1	0	1	0	0	0	194920000	153610000	167550000	10375000	0	8915500
G4TAD8	Transmembrane 9 superfamily member	EMP70	PIIN_02162	2	2	2	3.8	3.8	3.8	71.216	0	4.3701	232930000	3	0	131440000	1900100	0	46379000	970220	0	50322000	1920100	20	11647000	0	6572100	95005	0	2319000	48511	0	2516100	96007	1	1	0	0	1	0	0	0	0	0	0	54615000	0	0	2353700
G4TAF8	Related to multidrug resistance protein	ABC_membrane	PIIN_02165	4	4	4	6.3	6.3	6.3	69.448	0	132.27	561000000	9	0	246710000	9368200	0	172790000	5426800	1933700	114720000	10057000	27	20778000	0	9137600	346970	0	6399500	200990	71619	4248800	372490	3	3	1	0	2	0	0	0	0	238480000	197380000	171330000	9368200	0	0
G4TAG1	Coatomer subunit alpha	Coatomer_WDAD	PIIN_02168	14	14	14	19.3	19.3	19.3	125.74	0	323.31	6896500000	55	29565000	2689200000	31485000	12583000	1555900000	1708000	0	2549700000	26346000	64	107760000	461950	42019000	491950	196620	24311000	26688	0	39840000	411660	17	17	18	1	0	2	0	0	0	2568300000	2130200000	2878000000	0	0	32295000
G4TAG2	Related to deacetylase	LysM	PIIN_02169	8	7	7	27.5	25.1	25.1	55.148	0	323.31	5678800000	54	140640000	3267200000	38192000	94504000	1514500000	0	73794000	541670000	8312200	15	378590000	9376000	217820000	2546100	6300300	100960000	0	4919600	36111000	554150	20	19	10	1	0	1	1	1	1	3393200000	1750800000	779440000	0	0	10189000
G4TAI2	Extracellular metalloproteinase (EC 3.4.24.-) (Fungalysin)	LysM	PIIN_02170	2	2	2	1	1	1	104.55	0	7.1251	575180000	7	253130000	0	1525200	160360000	0	0	160170000	0	0	34	16917000	7445000	0	44860	4716400	0	0	4710900	0	0	0	0	0	0	0	0	2	2	3	0	0	0	1525200	0	0
G4TAI4	Related to deacetylase	LysM	PIIN_02172	9	9	8	26.3	26.3	26.3	49.338	0	323.31	56031000000	250	13945000000	12057000000	183930000	6187700000	11019000000	18581000	7094300000	5426900000	99629000	13	4310100000	1072700000	927430000	14148000	475980000	847640000	1429300	545710000	417450000	7663800	37	50	24	10	3	7	66	19	34	11701000000	14742000000	5663200000	164510000	111940000	118990000
G4TAJ1	Probable ILS1-isoleucyl-tRNA synthetase	tRNA-synt_1	PIIN_02186	9	9	9	8.8	8.8	8.8	123.63	0	66.896	2303700000	26	0	641010000	22122000	15189000	512250000	7230100	0	1077400000	28530000	61	37766000	0	10508000	362660	249000	8397500	118530	0	17662000	467710	5	6	9	1	1	4	0	0	0	684460000	711010000	1114400000	22645000	39567000	29579000
G4TAJ3	Probable cysteine synthase	PALP	PIIN_02189	6	6	6	24.9	24.9	24.9	38.116	0	60.028	1639200000	21	0	165610000	202510000	32476000	578500000	7953700	28593000	544630000	78881000	20	81958000	0	8280500	10126000	1623800	28925000	397690	1429700	27232000	3944000	2	3	2	7	1	6	0	0	0	310690000	698040000	538030000	179560000	40013000	118980000
G4TAJ8	Probable splicing factor 3B subunit 3	CPSF_A	PIIN_02198	7	7	7	6.6	6.6	6.6	137.02	0	142.35	642330000	6	0	244530000	2658200	315380	155910000	0	0	230020000	8909600	66	9732300	0	3705000	40276	4778.5	2362200	0	0	3485100	134990	3	1	2	0	0	0	0	0	0	222850000	200860000	283370000	0	0	10921000
G4TAH8	Coatomer subunit beta (Beta-coat protein)	Adaptin_N	PIIN_02205	6	6	6	7.3	7.3	7.3	103.29	0	100.28	1351300000	15	0	611370000	9197800	0	281300000	1148300	0	439600000	8648200	41	32958000	0	14911000	224340	0	6861000	28008	0	10722000	210930	8	3	4	0	0	0	0	0	0	630320000	376320000	466000000	0	0	10601000
G4TAK0	Probable prolidase (Xaa-Pro dipeptidase)	Peptidase_M24	PIIN_02208	4	4	4	9.6	9.6	9.6	57.614	0	27.482	940370000	10	352960000	189850000	32939000	187370000	93253000	2696700	26189000	48029000	7082700	29	32427000	12171000	6546400	1135800	6461100	3215600	92989	903060	1656200	244230	1	1	1	2	0	0	0	4	1	204750000	112450000	0	32939000	0	0
G4TAL0	Related to HSP80 heat shock protein 80	HSP90	PIIN_02219	17	17	17	33.8	33.8	33.8	80.294	0	323.31	6149700000	76	0	2043400000	148970000	0	1717200000	16862000	0	2018900000	204380000	36	170830000	0	56761000	4138200	0	47699000	468390	0	56082000	5677300	16	15	20	11	2	12	0	0	0	2093800000	2237400000	2248500000	164980000	112960000	204970000
G4TAL1	Glucosamine 6-phosphate N-acetyltransferase (EC 2.3.1.4)	Acetyltransf_1	PIIN_02220	3	3	3	21.3	21.3	21.3	20.766	0	45.007	443060000	3	0	241150000	16028000	0	142640000	1235500	0	32586000	9415200	12	36922000	0	20096000	1335700	0	11887000	102960	0	2715500	784600	2	1	0	0	0	0	0	0	0	247700000	188250000	0	16028000	0	0
G4TAL2	Probable ribosomal protein L24.e.A, cytosolic	Ribosomal_L24e	PIIN_02221	7	7	7	25.7	25.7	25.7	20.411	0	183.13	5031800000	39	0	1353100000	19100000	7742700	1572800000	0	0	2067100000	11986000	9	559090000	0	150340000	2122200	860310	174760000	0	0	229680000	1331800	10	15	13	1	0	0	0	0	0	1736300000	2055600000	1952600000	0	0	14692000
G4TAL4	Probable synaptobrevin (V-SNARE) homolog	Synaptobrevin	PIIN_02226	2	2	2	34.8	34.8	34.8	14.117	0	323.31	2381300000	5	0	1069600000	0	0	621000000	0	0	690720000	0	8	297660000	0	133700000	0	0	77625000	0	0	86340000	0	3	1	1	0	0	0	0	0	0	0	0	749650000	0	0	0
G4TAQ2	Uncharacterized protein	#N/A	PIIN_02247	2	2	2	28.4	28.4	28.4	9.5117	0	23.599	454590000	5	0	92317000	0	1604300	123260000	0	0	235500000	1911900	5	90918000	0	18463000	0	320860	24652000	0	0	47100000	382380	1	2	2	0	0	0	0	0	0	93305000	169430000	253500000	0	0	2343600
G4TAQ3	Related to cytoskeleton assembly control protein	I_LWEQ	PIIN_02249	3	3	3	3.6	3.6	3.6	121.15	0	28.328	427610000	6	0	122100000	5259800	0	121530000	840640	0	173730000	4138100	62	6896900	0	1969400	84836	0	1960200	13559	0	2802200	66744	1	0	3	1	0	1	0	0	0	131520000	151590000	193530000	0	0	5072500
G4TAM9	Probable HEM13-coproporphyrinogen III oxidase	Coprogen_oxidas	PIIN_02250	19	19	19	60.2	60.2	60.2	40.873	0	271.82	6568100000	116	0	860190000	214200000	1062600000	879030000	307300000	1132100000	1909300000	203480000	25	262730000	0	34408000	8568100	42502000	35161000	12292000	45285000	76370000	8139200	3	7	7	13	39	14	0	15	18	772760000	1087500000	2272500000	243870000	1273600000	308260000
G4TAN0	Probable threonine synthase	PALP	PIIN_02254	8	8	8	18.1	18.1	18.1	57.102	0	215.74	1369800000	36	0	306630000	151900000	67922000	227690000	26662000	0	502410000	86604000	27	50734000	0	11357000	5626000	2515600	8432900	987490	0	18608000	3207600	4	3	4	11	6	7	0	1	0	369970000	362210000	430670000	119610000	155090000	115240000
G4TAN5	Uncharacterized protein	PhzC-PhzF	PIIN_02259	2	2	2	8.1	8.1	8.1	32.814	0	6.5472	208230000	7	0	71498000	2294200	55010000	41363000	9620100	0	23133000	5308900	18	11568000	0	3972100	127460	3056100	2297900	534450	0	1285200	294940	0	0	0	0	3	1	0	3	0	0	56489000	0	0	47590000	6502700
G4TAR0	Related to large-conductance mechanosensitive channel	MscL	PIIN_02267	3	3	3	22.8	22.8	22.8	20.65	0	31.694	1343100000	10	0	557550000	0	0	441370000	4689300	0	328240000	11257000	11	122100000	0	50686000	0	0	40124000	426300	0	29840000	1023400	3	3	2	0	1	1	0	0	0	494920000	607760000	413880000	0	0	12567000
G4TAR3	Related to golgi-specific brefeldin a-resistance guanine nucleotide exchange factor 1	Sec7	PIIN_02270	3	3	3	3.3	3.3	3.3	167.12	0	12.335	187570000	7	0	81183000	0	0	41846000	0	0	64546000	0	68	2758400	0	1193900	0	0	615380	0	0	949200	0	2	2	3	0	0	0	0	0	0	67218000	0	84017000	0	0	0
G4TAT5	Proteasome subunit alpha type (EC 3.4.25.1)	Proteasome	PIIN_02278	4	4	4	21.7	21.7	21.7	30.238	0	20.585	870720000	5	0	350870000	11603000	30329000	265890000	0	0	204210000	7816800	14	62194000	0	25062000	828760	2166400	18992000	0	0	14587000	558340	2	1	1	1	0	0	0	0	0	286790000	361840000	280770000	0	0	9581800
G4TAT9	Probable ISW2-ATPase component of a two subunit chromatin remodeling complex	SNF2_N	PIIN_02292	4	4	4	3.6	3.6	3.6	128.58	0	7.6412	343120000	5	0	130640000	12164000	0	61301000	0	0	136950000	2061100	56	6127100	0	2332800	217210	0	1094700	0	0	2445600	36805	3	1	1	0	0	0	0	0	0	124760000	106800000	131440000	12164000	0	0
G4TAU1	Related to bovine rhodopsin kinase and to YGR052w	Pkinase	PIIN_02294	2	2	2	2.4	2.4	2.4	99.004	0	153.04	130920000	3	0	35449000	0	0	23632000	0	0	71835000	0	42	3117100	0	844020	0	0	562670	0	0	1710400	0	1	1	1	0	0	0	0	0	0	0	0	77964000	0	0	0
G4TAU2	Related to cytochrome p450, putative-Talaromyces stipitatus	p450	PIIN_02296	4	4	4	10.3	10.3	10.3	58.11	0	30.445	466690000	8	0	118190000	1426900	0	128610000	0	4470500	211800000	2194900	29	16093000	0	4075400	49204	0	4435000	0	154150	7303400	75685	3	1	3	0	0	1	0	0	0	142780000	174870000	206050000	0	0	2690500
G4TAU3	Related to ubiquitin-activating enzyme	E2_bind	PIIN_02297	3	3	3	7.7	7.7	7.7	47.54	0	14.927	275230000	5	0	64081000	0	0	93342000	677420	0	115070000	2060700	21	13106000	0	3051500	0	0	4444900	32258	0	5479400	98131	1	2	2	0	0	0	0	0	0	71857000	124840000	119750000	0	0	2526100
G4TAW1	40S ribosomal protein S30	Ribosomal_S30	PIIN_02309	2	2	2	12.6	12.6	12.6	10.602	0	14.102	842940000	2	0	406720000	6544500	0	337510000	0	0	89040000	3121100	4	210730000	0	101680000	1636100	0	84377000	0	0	22260000	780270	1	1	0	0	0	0	0	0	0	0	460930000	0	0	0	3825800
G4TAW4	S-adenosylmethionine synthase (EC 2.5.1.6)	S-AdoMet_synt_N	PIIN_02312	6	6	6	16.2	16.2	16.2	42.412	0	122.55	8693800000	43	6622800	2885300000	98586000	40491000	1757300000	2662900	0	3808000000	94928000	19	457570000	348570	151860000	5188700	2131100	92489000	140150	0	200420000	4996200	15	11	12	3	0	2	0	0	0	3223000000	2521300000	3621900000	102120000	0	112830000
G4TAW7	Probable LEU4-2-isopropylmalalate synthase	HMGL-like	PIIN_02315	21	21	21	39.2	39.2	39.2	96.574	0	225.37	3251600000	49	3582700	946310000	30668000	205870000	711990000	14393000	2335800	1248100000	88353000	45	72258000	79615	21029000	681500	4574900	15822000	319850	51908	27736000	1963400	9	8	7	6	4	12	0	3	0	1025000000	1058400000	1189900000	35083000	100340000	74741000
G4TAX2	Related to phosphatidylinositol-4-kinase	PI3_PI4_kinase	PIIN_02320	2	2	2	1.7	1.7	1.7	250.55	0	6.7756	90395000	1	0	30973000	2876200	0	16179000	0	0	40367000	0	111	814370	0	279040	25912	0	145760	0	0	363660	0	0	0	1	0	0	0	0	0	0	0	0	43810000	2876200	0	0
G4TAX4	Related to TAP42, component of the Tor signaling pathway	TAP42	PIIN_02328	4	4	4	16.9	16.9	16.9	41.891	0	9.3861	47511000	4	0	6094500	0	0	0	0	0	41417000	0	19	2500600	0	320760	0	0	0	0	0	2179800	0	2	0	2	0	0	0	0	0	0	0	0	44950000	0	0	0
G4TAU7;G4U2C5	Probable YPT6-GTP-binding protein of the rab family	Roc	PIIN_02329	5	5	5	23.3	23.3	23.3	23.983	0	56.883	1175800000	16	0	361040000	49649000	9154500	254830000	5925600	0	439160000	56058000	14	83987000	0	25788000	3546400	653900	18202000	423250	0	31369000	4004200	4	1	4	3	2	2	0	0	0	261510000	234190000	353390000	47977000	0	56764000
G4TAX8	Uncharacterized protein	Fasciclin	PIIN_02335	3	3	3	6.7	6.7	6.7	61.129	0	188.43	4390300000	21	0	2753300000	6473600	24362000	891160000	1387300	0	707750000	5789400	27	162600000	0	101980000	239760	902280	33006000	51383	0	26213000	214420	12	5	4	0	0	0	0	0	0	2734100000	1211600000	792810000	0	6862400	0
G4TAZ6	Related to protein kinase A, catalytic subunit	Pkinase	PIIN_02353	4	4	4	11.4	11.4	11.4	51.911	0	286.77	795320000	6	0	379120000	20120000	5155100	313810000	850700	0	68141000	8125600	18	44184000	0	21062000	1117800	286400	17434000	47261	0	3785600	451420	2	2	1	1	0	0	0	0	0	367750000	439930000	0	0	0	9960400
G4TB22	Hydrolase_4 domain-containing protein	Hydrolase_4	PIIN_02360	3	3	3	8.7	8.7	8.7	40.598	0	31.293	1425100000	15	0	684960000	31752000	9935100	254220000	2139000	0	430370000	11694000	18	79171000	0	38054000	1764000	551950	14123000	118830	0	23910000	649690	5	4	4	1	0	1	0	0	0	674260000	329280000	495690000	0	0	14335000
G4TB01	Probable Chitin deacetylase	Polysacc_deac_1	PIIN_02364	2	2	2	4.2	4.2	4.2	65.556	0	11.015	119270000	4	19521000	0	0	82196000	0	0	17554000	0	0	20	5963500	976050	0	0	4109800	0	0	877690	0	0	0	0	0	0	0	0	0	3	1	0	0	0	0	0	0
G4TB02	Multifunctional tryptophan biosynthesis protein [Includes: Anthranilate synthase component 2 (AS) (EC 4.1.3.27) (Anthranilate synthase, glutamine amidotransferase component); Indole-3-glycerol phosphate synthase (IGPS) (EC 4.1.1.48); N-(5'-phosphoribosyl)anthranilate isomerase (PRAI) (EC 5.3.1.24)]	GATase	PIIN_02366	7	7	7	19.3	19.3	19.3	81.513	0	214.07	975810000	31	4494900	334280000	11250000	3495900	217920000	719850	0	392700000	10954000	35	27880000	128420	9550900	321420	99884	6226200	20567	0	11220000	312960	10	8	10	2	0	0	0	1	0	343400000	305890000	408800000	11250000	0	0
G4TB26	Probable GTP-binding protein 1	GTP_EFTU	PIIN_02373	2	2	2	4.9	4.9	4.9	66.299	0	4.2951	204110000	1	0	98839000	0	0	57282000	0	0	47985000	0	27	7559500	0	3660700	0	0	2121600	0	0	1777200	0	1	0	0	0	0	0	0	0	0	0	0	52078000	0	0	0
G4TB30	Related to ERG20-Farnesyl-pyrophosphate synthetase	polyprenyl_synt	PIIN_02377	6	6	6	11.8	11.8	11.8	67.305	0	90.822	983650000	28	0	156110000	18591000	64792000	208480000	74474000	1893200	165200000	294100000	31	31731000	0	5036000	599720	2090100	6725200	2402400	61069	5329200	9487100	3	3	2	0	6	13	0	1	0	182950000	263230000	173950000	21179000	351210000	375090000
G4TB31	Clathrin light chain	Clathrin_lg_ch	PIIN_02379	3	3	3	15.4	15.4	15.4	27.378	0	7.35	3814900000	2	0	3681700000	0	0	33916000	0	0	97189000	2169800	10	381490000	0	368170000	0	0	3391600	0	0	9718900	216980	1	0	1	0	0	0	0	0	0	0	0	105480000	0	0	2659700
G4TB33	Related to alpha glucosidase II beta subunit	PRKCSH-like	PIIN_02381	2	2	2	2.9	2.9	2.9	61.007	0.00099453	3.2438	200430000	1	0	117350000	0	3240400	19073000	0	0	59100000	1670100	24	8351200	0	4889400	0	135010	794720	0	0	2462500	69589	1	0	0	0	0	0	0	0	0	0	0	64142000	0	0	2047300
G4TB13	Probable ATP5-F1F0-ATPase complex, OSCP subunit	OSCP	PIIN_02386	4	4	4	33.3	33.3	33.3	21.699	0	62.105	1139600000	12	0	463220000	7949900	0	332630000	690190	0	331340000	3814500	12	94970000	0	38601000	662490	0	27719000	57516	0	27612000	317870	4	4	3	0	0	1	0	0	0	429690000	463530000	383870000	7949900	0	0
G4TB15	Probable RPS18A-ribosomal protein S18.e.c4	Ribosomal_S13	PIIN_02388	10	10	10	48.4	48.4	48.4	18.056	0	202.64	7970700000	75	0	1418300000	107140000	62158000	3239700000	3423700	0	3019000000	121050000	8	996340000	0	177290000	13392000	7769700	404960000	427960	0	377370000	15132000	20	27	18	4	0	4	0	2	0	2735600000	3805400000	2526200000	120480000	0	135040000
G4TB40	Related to RSM25-mitochondrial ribosomal protein, small subunit	MRP-S25	PIIN_02397	4	4	4	20.9	20.9	20.9	31.561	0	8.0809	183640000	4	0	67604000	0	0	44288000	0	0	71748000	0	17	10802000	0	3976700	0	0	2605200	0	0	4220500	0	0	2	2	0	0	0	0	0	0	0	66531000	71821000	0	0	0
G4TB42	Uncharacterized protein	Kelch_3	PIIN_02399	7	7	7	7.2	7.2	7.2	149.93	0	19.518	330580000	5	0	35070000	9821600	0	47908000	0	0	226050000	11732000	91	3632800	0	385380	107930	0	526460	0	0	2484100	128920	1	2	2	0	0	0	0	0	0	0	0	245340000	0	0	14381000
G4TB46	Uncharacterized protein	#N/A	PIIN_02410	3	3	3	21.8	21.8	21.8	14.273	0	19.132	649160000	17	415260000	0	0	170950000	0	0	62949000	0	0	5	129830000	83053000	0	0	34190000	0	0	12590000	0	0	0	0	0	0	0	0	11	4	2	0	0	0	0	0	0
G4TB70	Probable RPN5-26S proteasome regulatory subunit	PCI	PIIN_02417	4	4	4	9.6	9.6	9.6	54.345	0	69.219	1044600000	7	0	382360000	5069200	6049500	314070000	0	0	336410000	661800	27	38690000	0	14162000	187750	224050	11632000	0	0	12460000	24511	3	2	2	0	0	0	0	0	0	330480000	419370000	426560000	5069200	0	0
G4TB71	Proteasome subunit beta (EC 3.4.25.1)	Proteasome	PIIN_02418	4	4	4	30	30	30	24.075	0	16.614	1057400000	6	0	595120000	23969000	18563000	314410000	0	0	95788000	9566900	13	81340000	0	45778000	1843700	1427900	24185000	0	0	7368300	735920	2	3	0	0	0	0	0	1	0	595120000	0	0	23969000	0	0
G4TB74	Glycerol-3-phosphate dehydrogenase [NAD(+)] (EC 1.1.1.8)	NAD_Gly3P_dh_N	PIIN_02421	2	2	2	11.6	11.6	11.6	39.188	0	25.302	246800000	7	0	73247000	2483300	0	58873000	0	0	112200000	0	18	13711000	0	4069300	137960	0	3270700	0	0	6233200	0	2	2	3	0	0	0	0	0	0	75242000	79157000	121020000	2483300	0	0
G4TB78	60S ribosomal protein L13	Ribosomal_L13e	PIIN_02426	11	11	11	36.2	36.2	36.2	25.96	0	323.31	22333000000	87	0	6234500000	138210000	184070000	5890900000	2518800	0	9832500000	50784000	10	2233300000	0	623450000	13821000	18407000	589090000	251880	0	983250000	5078400	25	24	25	4	0	4	0	5	0	7070400000	7944200000	9936400000	89949000	0	109360000
G4TB79	Related to 50S ribosomal protein L4	Ribosomal_L4	PIIN_02427	2	2	2	5.7	5.7	5.7	37.341	0	4.7755	229800000	4	0	45465000	2091600	0	74842000	0	0	103960000	3440700	20	11490000	0	2273200	104580	0	3742100	0	0	5197900	172040	1	1	2	0	0	0	0	0	0	67565000	99380000	93558000	0	0	4217600
G4TB80	Probable 40S ribosomal protein S16	Ribosomal_S9	PIIN_02428	9	9	9	59.4	59.4	59.4	15.87	0	323.31	20363000000	80	0	6589000000	107430000	116000000	6541400000	6002000	0	6724900000	278400000	10	2036300000	0	658900000	10743000	11600000	654140000	600200	0	672490000	27840000	21	23	20	3	1	12	0	0	0	7156400000	8949400000	6560800000	98766000	43374000	334590000
G4TB60	Related to GEF1 protein	RhoGEF	PIIN_02435	2	2	2	3	3	3	91.666	0	3.8797	146330000	0	0	35682000	5751200	12395000	36545000	1139500	0	48034000	6786400	41	3569100	0	870290	140270	302310	891350	27792	0	1171600	165520	0	0	0	0	0	0	0	0	0	0	0	52132000	0	0	8318800
G4TB82	3-isopropylmalate dehydrogenase (EC 1.1.1.85)	Iso_dh	PIIN_02438	8	8	8	27.9	27.9	27.9	41.624	0	35.722	1465000000	34	0	428260000	260350000	365730000	149310000	7221100	47689000	123420000	83020000	18	81389000	0	23792000	14464000	20318000	8295000	401170	2649400	6856700	4612200	5	3	0	11	2	7	0	4	2	374980000	239300000	151850000	236670000	41108000	119270000
G4TB83	TPR_REGION domain-containing protein	TPR_16	PIIN_02439	5	5	5	7.2	7.2	7.2	102.81	0	139.23	659120000	8	0	204420000	0	0	147380000	0	0	305660000	1674200	49	13451000	0	4171800	0	0	3007700	0	0	6237900	34168	3	1	3	0	0	1	0	0	0	209970000	210780000	316670000	0	0	2052300
G4TB86	Uncharacterized protein	#N/A	PIIN_02442	5	5	5	10.2	10.2	10.2	75.376	0	23.785	360650000	7	185840000	24284000	407640	92436000	0	0	57683000	0	0	27	13358000	6883100	899420	15098	3423500	0	0	2136400	0	0	0	0	0	0	0	0	4	3	0	24284000	0	0	407640	0	0
G4TBB6	Related to cullin 4A	Cullin	PIIN_02455	2	2	2	5.2	5.2	5.2	75.735	0	17.072	104760000	4	0	52692000	0	0	9762700	1878700	0	35578000	4853400	38	2757000	0	1386600	0	0	256910	49440	0	936260	127720	1	0	2	0	0	1	0	0	0	54928000	0	36377000	0	0	5949300
G4TBB9	Vacuolar protein sorting-associated protein 35	Vps35	PIIN_02458	7	7	7	10.1	10.1	10.1	105.49	0	100.49	1159600000	14	0	563190000	730960	0	229400000	0	0	362630000	3677200	42	27610000	0	13409000	17404	0	5462000	0	0	8634100	87551	4	6	3	0	0	1	0	0	0	480660000	391720000	397660000	730960	0	0
G4TB96	E3 ubiquitin-protein ligase (EC 2.3.2.27)	zf-UBR	PIIN_02459	2	2	2	1.1	1.1	1.1	196.52	0	5.5411	87219000	5	0	28616000	490020	0	25886000	0	0	32227000	0	82	1063600	0	348970	5975.9	0	315680	0	0	393010	0	1	3	1	0	0	0	0	0	0	26784000	37184000	0	490020	0	0
G4TBC0	Related to ACOB protein	#N/A	PIIN_02460	2	2	2	10.9	10.9	10.9	32.725	0	20.142	175350000	6	0	66738000	0	0	49221000	0	0	59392000	0	17	10315000	0	3925800	0	0	2895400	0	0	3493600	0	3	1	2	0	0	0	0	0	0	66668000	69093000	62657000	0	0	0
G4TBA6	Dolichol-phosphate mannosyltransferase subunit 1 (EC 2.4.1.83)	Glycos_transf_2	PIIN_02470	2	2	2	14.4	14.4	14.4	29.114	0	12.371	321340000	7	0	141920000	2900700	11311000	57085000	0	0	101890000	6229400	14	22953000	0	10137000	207200	807940	4077500	0	0	7277900	444960	2	2	3	0	0	0	0	0	0	126430000	76720000	127320000	0	0	7636000
G4TBC4	Uncharacterized protein	#N/A	PIIN_02475	3	3	3	14.5	14.5	14.5	58.727	0	26.234	389840000	2	0	51641000	0	13316000	214810000	0	0	110080000	0	27	14439000	0	1912600	0	493180	7955900	0	0	4076900	0	0	2	0	0	0	0	0	0	0	74326000	293400000	96748000	0	0	0
G4TBC5	Branched-chain-amino-acid aminotransferase (EC 2.6.1.42)	Aminotran_4	PIIN_02476	4	4	4	14.7	14.7	14.7	46.749	0	22.947	241640000	9	0	23534000	0	0	60517000	0	0	153480000	4106600	27	8949600	0	871620	0	0	2241400	0	0	5684500	152100	1	2	6	0	0	0	0	0	0	0	98407000	150820000	0	0	5033800
G4TBD2	Autophagy-related protein 3	Autophagy_N	PIIN_02489	2	2	2	4.9	4.9	4.9	37.907	0	4.1283	444050000	6	7767200	136210000	0	4850300	75378000	0	0	219840000	0	19	23371000	408800	7169100	0	255280	3967200	0	0	11571000	0	2	1	2	1	0	0	0	0	0	0	0	238600000	0	0	0
G4TBD4	Related to subtilisin-like serine protease	Peptidase_S8	PIIN_02492	23	23	23	37.8	37.8	37.8	95.868	0	323.31	51707000000	452	14053000000	119290000	853510000	13206000000	234480000	4290300000	12309000000	50393000	6590200000	33	1566900000	425860000	3614700	25864000	400170000	7105300	130010000	373010000	1527000	199700000	1	3	0	23	109	120	81	45	70	121780000	317730000	0	893460000	21666000000	7488900000
G4TBD6	Probable sphingosine-1-phosphate lyase	Pyridoxal_deC	PIIN_02494	5	5	5	19.8	19.8	19.8	60.088	0	24.394	1615300000	13	0	755130000	7354500	0	363670000	0	0	484500000	4646700	28	57690000	0	26969000	262660	0	12988000	0	0	17304000	165950	6	4	3	0	0	0	0	0	0	718430000	542080000	517110000	0	0	5695900
G4TBG0	Peroxidase (EC 1.11.1.-)	peroxidase	PIIN_02499	11	11	11	52.7	52.7	52.7	43.151	0	323.31	20208000000	80	7522400	4481000000	80405000	255730000	5947200000	6577700	4901200	9364000000	60869000	23	878620000	327060	194830000	3495900	11119000	258570000	285990	213100	407130000	2646500	19	24	26	3	1	3	0	4	0	5318000000	9446200000	7971800000	69102000	45345000	73107000
G4TBG2	Probable ribosomal protein S28	Ribosom_S12_S23	PIIN_02502	4	4	4	40	40	40	15.829	0	212.71	5529600000	13	0	2641400000	33347000	24657000	1351000000	0	0	1386800000	92326000	6	921590000	0	440230000	5557900	4109500	225170000	0	0	231140000	15388000	4	4	1	2	0	2	0	0	0	2152700000	2432200000	1406700000	76848000	0	69673000
G4TBG6	Amine oxidase (EC 1.4.3.-)	Cu_amine_oxid	PIIN_02506	2	2	2	5.5	5.5	5.5	79.003	0	27.499	188900000	3	0	74407000	0	5076100	49148000	0	0	58843000	1429100	28	6746500	0	2657400	0	181290	1755300	0	0	2101500	51041	1	1	1	0	0	0	0	0	0	72242000	69332000	63817000	0	0	1751800
G4TBG9	Related to WHI2-growth regulation protein	#N/A	PIIN_02509	3	3	3	19.7	19.7	19.7	36.007	0	323.31	1401200000	16	0	367530000	58960000	0	457890000	0	0	489720000	27139000	12	116770000	0	30628000	4913300	0	38158000	0	0	40810000	2261600	2	3	7	2	0	2	0	0	0	411750000	589970000	522660000	58351000	0	33876000
G4TBH0	Related to YTA7-26S proteasome subunit	AAA_lid_3	PIIN_02510	12	12	12	13	13	13	157.52	0	45.228	908090000	13	0	377390000	4039000	0	118840000	0	0	405710000	2104400	61	14887000	0	6186700	66214	0	1948200	0	0	6651100	34498	5	2	6	0	0	0	0	0	0	380660000	217460000	381890000	4039000	0	0
G4TBE7	Protein transport protein BOS1	V-SNARE_C	PIIN_02516	2	2	2	10.3	10.3	10.3	23.859	0	5.2638	335270000	4	0	166950000	0	0	72131000	0	0	95607000	575790	13	25790000	0	12842000	0	0	5548600	0	0	7354400	44292	2	1	1	0	0	0	0	0	0	180120000	94910000	94199000	0	0	705810
G4TBH2	Lactamase_B domain-containing protein	Lactamase_B	PIIN_02518	8	8	8	34.1	34.1	34.1	37.695	0	83.08	599540000	9	5535000	32084000	287410000	215880000	18340000	0	22284000	17094000	915970	20	29977000	276750	1604200	14370000	10794000	916990	0	1114200	854720	45798	0	0	0	8	0	0	0	1	0	32084000	0	0	287410000	0	0
G4TBH7	Related to GCY1-galactose-induced protein of aldo/keto reductase family	Aldo_ket_red	PIIN_02526	4	4	4	18.8	18.8	18.8	36.469	0	34.315	477000000	13	0	154040000	2089600	87183000	67576000	0	0	159480000	6625500	20	23850000	0	7702200	104480	4359100	3378800	0	0	7974000	331270	3	2	4	0	0	1	0	3	0	176090000	91624000	151700000	2089600	0	0
G4TBH9	Probable SSC1-mitochondrial HSP70 member	HSP70	PIIN_02535	11	11	11	18.7	18.7	18.7	70.714	0	98.359	9692600000	41	0	1935000000	63858000	72223000	3121600000	15562000	9060800	4384800000	90508000	34	285080000	0	56911000	1878200	2124200	91811000	457700	266490	128970000	2662000	6	14	9	5	1	6	0	0	0	2282100000	4638900000	4000600000	54336000	98146000	97934000
G4TBI0	Related to PMU1-high copy suppressor of ts tps2 mutant phenotype	His_Phos_1	PIIN_02536	5	5	5	28.4	28.4	28.4	30.564	0	25.225	3268800000	39	0	18029000	294870000	2218800000	19109000	0	707380000	9231500	1453400	11	297170000	0	1639000	26806000	201710000	1737100	0	64308000	839230	132130	0	0	0	8	0	0	0	20	11	0	26096000	0	294870000	0	0
G4TBI6	Related to 2-hydroxyacid dehydrogenase	2-Hacid_dh	PIIN_02544	3	3	3	14.8	14.8	14.8	36.651	0	8.3435	19230000	4	0	6430400	0	0	10188000	2612000	0	0	0	19	1012100	0	338440	0	0	536190	137470	0	0	0	1	1	0	0	2	0	0	0	0	0	13913000	0	0	12920000	0
G4TBM2	Cytochrome b561 domain-containing protein	Cytochrom_B561	PIIN_02553	2	2	2	6.7	6.7	6.7	45.054	0	19.521	132900000	5	8464600	0	0	56645000	0	0	67795000	0	0	14	9493200	604620	0	0	4046100	0	0	4842500	0	0	0	0	0	0	0	0	0	1	4	0	0	0	0	0	0
G4TBJ4	Related to KRE6-glucan synthase subunit	SKN1	PIIN_02555	9	9	9	19.4	19.4	19.4	62.217	0	323.31	13752000000	164	4807200000	195170000	157880000	5327900000	75256000	2341900	2910300000	15669000	260830000	18	764030000	267070000	10843000	8771300	295990000	4180900	130100	161680000	870480	14491000	1	0	0	4	0	8	65	50	36	195170000	0	0	163170000	0	314440000
G4TBJ5	Uncharacterized protein	Bestrophin	PIIN_02556	6	6	6	18	18	18	53.126	0	188.84	3095800000	33	0	458460000	5975500	0	1442400000	9986200	3079200	1145700000	30149000	17	182100000	0	26968000	351500	0	84848000	587420	181130	67395000	1773500	3	14	10	0	1	5	0	0	0	503690000	1938700000	1229400000	0	51548000	34805000
G4TBK0	Probable arginine-specific carbamoyl-phosphate synthetase, ammonia chain	CPSase_L_D2	PIIN_02560	9	9	9	11.7	11.7	11.7	127.45	0	184.29	1668500000	27	0	403460000	0	18362000	410890000	1638400	0	811470000	22682000	55	30336000	0	7335600	0	333850	7470800	29789	0	14754000	412390	5	7	12	0	0	2	0	1	0	430630000	575340000	839350000	0	0	27803000
G4TBK1	Uncharacterized protein	zf-CCCH_2	PIIN_02561	2	2	2	6.4	6.4	6.4	55.804	0.0019231	2.8964	118610000	1	0	32686000	0	0	26831000	0	0	59088000	0	25	4744200	0	1307400	0	0	1073200	0	0	2363500	0	0	0	1	0	0	0	0	0	0	0	0	64129000	0	0	0
G4TBK2	Probable VPS21-Rab5-like GTPase involved in vacuolar protein sorting	Ras	PIIN_02562	6	6	6	24.2	24.2	24.2	26.745	0	63.642	1478000000	13	0	642050000	10831000	0	359980000	673870	0	458870000	5622700	13	113700000	0	49389000	833130	0	27691000	51836	0	35298000	432520	6	2	5	0	0	0	0	0	0	587030000	494810000	549850000	10831000	0	0
G4TBM4	Related to Sel-1 homolog	Sel1	PIIN_02564	2	2	2	3.8	3.8	3.8	105.28	0	7.171	191500000	2	0	67900000	0	0	50136000	0	0	73461000	0	46	4163000	0	1476100	0	0	1089900	0	0	1597000	0	1	1	0	0	0	0	0	0	0	0	0	79728000	0	0	0
G4TBM5	Probable ribosomal protein L22	Ribosomal_L22e	PIIN_02565	5	5	5	34.4	34.4	34.4	14.791	0	80.721	1671400000	9	0	490550000	13847000	8557300	653850000	0	0	470650000	33943000	5	334280000	0	98109000	2769400	1711500	130770000	0	0	94131000	6788500	2	4	2	0	0	1	0	0	0	541910000	854840000	497570000	0	0	41607000
G4TBM7	Probable importin-alpha export receptor	CAS_CSE1	PIIN_02568	13	13	13	19.1	19.1	19.1	112.73	0	124.92	1065000000	35	17150000	204750000	77899000	8281800	283890000	37718000	0	287250000	148040000	39	27307000	439730	5249900	1997400	212350	7279300	967130	0	7365400	3795800	2	4	2	5	6	16	0	0	0	262380000	330100000	311730000	57010000	225120000	163800000
G4TBL8	Related to alpha-glucosidase II	Glyco_hydro_31	PIIN_02586	7	7	7	7.2	7.2	7.2	108.62	0	69.134	2169500000	18	0	927220000	9163400	6008300	535960000	0	0	682450000	8729400	46	47164000	0	20157000	199200	130610	11651000	0	0	14836000	189770	8	6	4	0	0	0	0	0	0	882940000	781860000	735040000	9163400	0	0
G4TBR5	Probable endoplasmic reticulum insertion protein SEC61	SecY	PIIN_02588	3	3	3	8.2	8.2	8.2	52.345	0	56.088	1645400000	39	0	508640000	7360200	4353300	392010000	2160800	1540600	714570000	14719000	13	126570000	0	39126000	566170	334870	30155000	166220	118510	54967000	1132200	10	8	16	2	0	3	0	0	0	447790000	539320000	787910000	0	0	18043000
G4TBR7	PNPLA domain-containing protein	NB-ARC	PIIN_02590	2	2	2	1.9	1.9	1.9	198.87	0.00099157	3.206	58460000	1	0	0	16980000	0	0	4439300	21911000	0	15130000	93	628600	0	0	182580	0	0	47735	235600	0	162690	0	0	0	0	0	1	0	0	0	0	0	0	0	0	18547000
G4TBR9	Probable COP9 signalosome complex subunit 2	PCI	PIIN_02592	3	3	3	8.8	8.8	8.8	53.512	0	166.86	1194300000	15	0	382590000	7715400	0	354520000	0	0	433630000	15826000	23	51926000	0	16634000	335450	0	15414000	0	0	18854000	688090	4	5	5	0	0	1	0	0	0	383590000	487560000	466230000	0	0	19400000
G4TBP8	Probable D-xylose reductase	Aldo_ket_red	PIIN_02595	2	2	2	7.9	7.9	7.9	35.289	0.0019493	3.0557	14971000	1	0	0	14971000	0	0	0	0	0	0	19	787920	0	0	787920	0	0	0	0	0	0	0	0	0	1	0	0	0	0	0	0	0	0	14971000	0	0
G4TBN4	Uncharacterized protein	#N/A	PIIN_02605	2	2	2	6.1	6.1	6.1	23.781	0	8.4097	147630000	1	0	15416000	0	0	50101000	0	0	77652000	4455900	10	14763000	0	1541600	0	0	5010100	0	0	7765200	445590	0	0	1	0	0	0	0	0	0	0	0	84277000	0	0	5462100
G4TBR1	Probable glycerone kinase isoform	Dak1	PIIN_02617	4	4	4	11.6	11.6	11.6	63.661	0	9.9932	1318200000	13	0	595320000	27598000	17597000	268540000	2190600	0	403260000	3653900	30	43938000	0	19844000	919920	586560	8951200	73020	0	13442000	121800	5	3	4	1	0	0	0	0	0	587650000	401820000	410250000	27598000	0	0
G4TBP0	Cytochrome c heme lyase (EC 4.4.1.17)	Cyto_heme_lyase	PIIN_02618	5	5	5	39.7	39.7	39.7	28.817	0	51.646	612010000	8	4294300	163580000	2690700	0	118190000	0	0	321570000	1693800	16	38251000	268390	10224000	168170	0	7386700	0	0	20098000	105860	1	1	6	0	0	0	0	0	0	145460000	177500000	351020000	0	0	2076300
G4TBR4	Clathrin heavy chain	Clathrin	PIIN_02621	22	22	22	20.5	20.5	20.5	194.68	0	323.31	7323700000	78	0	2983400000	79317000	0	1370000000	3003500	2110500	2795500000	90332000	94	77911000	0	31739000	843800	0	14575000	31952	22452	29739000	960980	29	17	19	5	0	8	0	0	0	3622700000	1886900000	2378800000	66416000	46946000	91541000
G4TBP4	Related to Drebrin F	Cofilin_ADF	PIIN_02624	3	3	3	7.1	7.1	7.1	68.489	0	17.665	893230000	7	33931000	190410000	0	37240000	217980000	0	6284500	407380000	0	31	28814000	1094500	6142400	0	1201300	7031600	0	202730	13141000	0	1	1	2	0	0	0	2	1	0	0	300360000	439460000	0	0	0
G4TBV1	Related to glutamate carboxypeptidase II	PA	PIIN_02637	2	2	2	2.6	2.6	2.6	99.333	0.0035698	2.2167	7213100	1	0	0	3236500	3976600	0	0	0	0	0	36	200360	0	0	89902	110460	0	0	0	0	0	0	0	0	0	0	0	0	1	0	0	0	0	3236500	0	0
G4TBV2	SUN domain-containing protein	Sad1_UNC	PIIN_02640	5	5	5	6.4	6.4	6.4	100.25	0	25.386	914150000	7	0	358670000	2998300	0	211310000	0	0	338530000	2636700	49	18656000	0	7319900	61190	0	4312400	0	0	6908800	53811	4	0	3	0	0	0	0	0	0	410830000	263470000	340370000	0	0	3232100
G4TBV3	Arginase (EC 3.5.3.1)	Arginase	PIIN_02641	3	3	3	13.6	13.6	13.6	38.933	0	10.513	235200000	7	0	56780000	0	0	103180000	0	0	75240000	0	16	14700000	0	3548700	0	0	6448900	0	0	4702500	0	2	4	1	0	0	0	0	0	0	86104000	118720000	74533000	0	0	0
G4TBV5	ATP synthase subunit beta (EC 7.1.2.2)	ATP-synt_ab	PIIN_02643	28	28	28	72.2	72.2	72.2	57.801	0	323.31	67232000000	384	3727200	24886000000	399370000	606250000	17368000000	53527000	0	23401000000	514300000	24	2801300000	155300	1036900000	16640000	25260000	723650000	2230300	0	975050000	21429000	111	107	102	24	9	23	0	8	0	25043000000	25750000000	21144000000	429520000	328690000	521340000
G4TBT8	Uncharacterized protein	#N/A	PIIN_02652	2	2	2	5.8	5.8	5.8	55.197	0.0019512	3.0634	5486500	1	0	0	0	0	2988200	0	0	2498300	0	24	228600	0	0	0	0	124510	0	0	104100	0	1	0	0	0	0	0	0	0	0	0	0	2711500	0	0	0
G4TBW2	Metallophos domain-containing protein	Metallophos	PIIN_02661	3	3	3	15.6	15.6	15.6	45.035	0	28.648	181130000	6	5420500	0	99537000	49485000	15234000	0	11456000	0	0	19	9533300	285290	0	5238800	2604500	801800	0	602950	0	0	0	1	0	5	0	0	0	0	0	0	20805000	0	99537000	0	0
G4TBW4	Related to glucose-regulated protein 78 of hsp70 family	HSP70	PIIN_02663	3	3	3	7.3	7.3	7.3	73.598	0	62.557	432850000	3	0	279790000	0	0	57267000	2088000	0	78459000	15241000	33	13117000	0	8478600	0	0	1735400	63271	0	2377500	461840	3	0	0	0	0	0	0	0	0	279790000	0	0	0	0	18682000
G4TBW7	Probable thioredoxin peroxidase	AhpC-TSA	PIIN_02667	13	13	13	55	55	55	24.405	0	312.3	20554000000	110	917540000	6552700000	777130000	2536600000	2592500000	31438000	694970000	5802500000	649020000	13	1581100000	70580000	504060000	59779000	195130000	199430000	2418300	53459000	446340000	49925000	22	14	21	21	5	25	0	2	0	6533100000	3486700000	6371100000	731930000	244980000	713910000
G4TBU6	Probable APT1-adenine phosphoribosyltransferase	Pribosyltran	PIIN_02670	5	5	5	26.8	26.8	26.8	19.875	0	16.117	1948100000	18	0	465120000	32288000	40259000	449690000	4103700	0	815600000	141090000	11	177100000	0	42283000	2935200	3659900	40881000	373060	0	74145000	12826000	3	2	3	1	2	6	0	1	0	435150000	678530000	846280000	34160000	0	171070000
G4TBU9	Related to DPS1-Aspartyl-tRNA synthetase, cytosolic	tRNA-synt_2	PIIN_02673	11	11	11	15.4	15.4	15.4	62.576	0	47.851	4387500000	29	2680900	956580000	45711000	24201000	1068900000	2326400	0	2262200000	24909000	30	146250000	89362	31886000	1523700	806690	35629000	77547	0	75408000	830320	5	5	12	4	0	3	0	0	0	1426800000	1361600000	2083100000	47517000	0	22606000
G4TBX0;G4TX41	WD_REPEATS_REGION domain-containing protein	#N/A	PIIN_02675	2	2	2	5.2	5.2	5.2	64.448	0	16.046	152520000	5	0	41784000	0	11835000	33878000	3969100	0	61052000	0	29	5259300	0	1440800	0	408110	1168200	136860	0	2105300	0	2	1	2	0	0	0	0	0	0	41615000	45053000	67644000	0	19633000	0
G4TBZ9	Probable biotin synthase	Radical_SAM	PIIN_02684	4	4	4	11.2	11.2	11.2	43.211	0	66.731	1409600000	12	0	293620000	11308000	0	365610000	1064400	0	727000000	10959000	19	74187000	0	15453000	595130	0	19242000	56021	0	38263000	576770	2	4	4	1	0	1	0	0	0	312630000	490110000	779200000	11308000	0	0
G4TC00	Probable peroxisomal acyl-coenzyme A thioester hydrolase 1	4HBT_3	PIIN_02686	2	2	2	7.2	7.2	7.2	35.967	0	19.689	264650000	3	0	116410000	4837700	0	66430000	0	0	75728000	1249400	14	18904000	0	8314800	345550	0	4745000	0	0	5409100	89244	1	1	1	0	0	0	0	0	0	0	0	82188000	4837700	0	0
G4TC01	Related to Glucose dehydrogenase [acceptor]	GMC_oxred_N	PIIN_02687	4	4	4	14.5	14.5	14.5	60.962	0	48.488	441710000	9	56668000	97549000	29930000	51470000	43610000	0	103020000	59466000	0	17	25983000	3333400	5738200	1760600	3027700	2565300	0	6059800	3498000	0	0	1	2	0	0	0	1	1	4	0	52730000	71367000	29930000	0	0
G4TC03	Probable NADH-ubiquinone oxidoreductase 30.4 kDa subunit, mitochondrial	Complex1_30kDa	PIIN_02689	4	4	4	18.8	18.8	18.8	31.314	0	119.6	1684600000	11	0	442660000	6833300	15333000	429370000	4431900	0	773950000	11992000	16	105290000	0	27666000	427080	958340	26836000	276990	0	48372000	749510	4	2	4	0	0	1	0	0	0	436390000	566330000	866290000	0	0	14700000
G4TBY1	40S ribosomal protein S27	Ribosomal_S27e	PIIN_02693	4	4	4	44.6	44.6	44.6	9.0215	0	26.094	3989500000	19	0	1556300000	21154000	28342000	894500000	0	0	1473200000	15974000	3	1329800000	0	518760000	7051400	9447300	298170000	0	0	491070000	5324800	5	5	4	2	0	3	0	0	0	1506500000	1150600000	1719700000	26096000	0	14640000
G4TBY2	Protoporphyrinogen oxidase (EC 1.3.3.4)	Amino_oxidase	PIIN_02694	2	2	2	4.9	4.9	4.9	57.961	0	5.5643	417450000	4	0	130470000	22614000	10466000	114940000	3412700	0	104760000	30786000	27	15461000	0	4832200	837570	387620	4257100	126400	0	3879900	1140200	0	1	1	1	0	1	0	0	0	0	115030000	118360000	0	0	34367000
G4TBY7	Related to TRX2-thioredoxin II	Thioredoxin	PIIN_02699	3	3	3	17.6	17.6	17.6	31.528	0	26.446	516030000	21	90508000	26683000	15827000	160980000	75000000	0	53191000	84867000	8981100	14	36860000	6464900	1906000	1130500	11498000	5357100	0	3799400	6061900	641510	2	1	2	3	0	2	2	5	4	44085000	91372000	85760000	15988000	0	10848000
G4TBZ1	Related to beta-glucosidase	Glyco_hydro_3	PIIN_02711	2	2	2	1.6	1.6	1.6	92.863	0	4.4745	189970000	8	0	72075000	39247000	6513500	28668000	0	0	43466000	0	46	4129800	0	1566900	853190	141600	623210	0	0	944900	0	3	1	1	3	0	0	0	0	0	72075000	0	0	39247000	0	0
G4TBZ8	Probable ribosomal protein L26	KOW	PIIN_02720	4	4	4	30.1	30.1	30.1	15.555	0	81.752	2242000000	16	2104500	699690000	11263000	345000	898040000	0	0	617150000	13402000	7	320280000	300640	99955000	1609000	49286	128290000	0	0	88164000	1914600	5	7	4	0	0	0	0	0	0	696770000	1213800000	685340000	11263000	0	0
G4TC25	Phospholipid-transporting ATPase (EC 7.6.2.1)	Cation_ATPase	PIIN_02728	2	2	2	2.2	2.2	2.2	160.71	0	6.0523	137980000	2	0	73542000	2749700	0	20687000	0	0	41003000	0	65	2122800	0	1131400	42303	0	318270	0	0	630810	0	2	0	0	0	0	0	0	0	0	75383000	0	42660000	2749700	0	0
G4TC56	Probable 25 kD subunit of DNA-directed RNA polymerases I, II and III	RNA_pol_Rpb5_C	PIIN_02737	3	3	3	15.6	15.6	15.6	24.273	0	12.927	651600000	10	0	250010000	1651600	0	91194000	528100	3062200	292480000	12679000	11	59237000	0	22728000	150140	0	8290300	48009	278380	26589000	1152600	3	2	4	0	0	1	0	0	0	236100000	175720000	280170000	0	0	15541000
G4TC33	Probable proline iminopeptidase	Abhydrolase_4	PIIN_02739	2	2	2	31.2	31.2	31.2	8.556	0	3.9637	114410000	5	0	0	45777000	30963000	0	1196300	14559000	21915000	0	5	22882000	0	0	9155300	6192600	0	239260	2911800	4383000	0	0	0	0	4	1	0	0	0	0	0	0	23785000	45777000	0	0
G4TC36	Probable COX11-cytochrome-c oxidase assembly protein	CtaG_Cox11	PIIN_02743	2	2	2	14.2	14.2	14.2	25.156	0.002765	2.5138	103080000	2	0	70412000	0	0	32668000	0	0	0	0	15	6872000	0	4694100	0	0	2177900	0	0	0	0	2	0	0	0	0	0	0	0	0	70412000	0	0	0	0	0
G4TC38	Related to curved dna-binding protein	Peptidase_M24	PIIN_02745	3	3	3	8.2	8.2	8.2	44.049	0	43.626	1951400000	14	0	609950000	0	0	701170000	0	0	633000000	7266000	19	102700000	0	32102000	0	0	36904000	0	0	33316000	382420	4	6	4	0	0	0	0	0	0	636760000	891730000	726040000	0	0	8906700
G4TC42	Glucanase (EC 3.2.1.-)	CBM_1	PIIN_02752	2	2	2	11.7	11.7	11.7	49.423	0	51.792	59280000	2	4103400	0	0	0	0	0	55177000	0	0	22	2694600	186520	0	0	0	0	0	2508000	0	0	0	0	0	0	0	0	0	0	2	0	0	0	0	0	0
G4TC65	Related to aspartate--tRNA ligase, mitochondrial	tRNA-synt_2	PIIN_02756	2	2	2	4.3	4.3	4.3	75.863	0	5.0696	60589000	2	0	17997000	0	0	15771000	0	0	26821000	0	39	1553600	0	461460	0	0	404390	0	0	687710	0	0	1	1	0	0	0	0	0	0	0	0	29109000	0	0	0
G4TC44	Probable GTP-binding protein SAR1	Arf	PIIN_02760	8	8	8	51.9	51.9	51.9	21.557	0	80.555	1354000000	17	0	549630000	11339000	0	337940000	2983600	56051000	376000000	20045000	12	112830000	0	45802000	944940	0	28162000	248630	4670900	31334000	1670400	6	5	3	1	0	2	0	0	0	505140000	439970000	474130000	0	15535000	23794000
G4TC69	Probable TOM40-mitochondrial import receptor (MOM38)	Porin_3	PIIN_02772	5	5	5	29.9	29.9	29.9	38.941	0	83.354	2684300000	14	0	671360000	12845000	12162000	757340000	3408700	0	1213300000	13846000	15	178950000	0	44757000	856340	810820	50490000	227240	0	80889000	923080	4	4	4	1	0	1	0	0	0	642330000	1048600000	1331600000	12845000	0	0
G4TC73	Related to MRPL17-mitochondrial ribosomal protein, large subunit	NUDIX	PIIN_02776	2	2	2	10.3	10.3	10.3	33.056	0	65.417	401020000	8	0	67829000	1490300	3713700	116250000	0	0	208330000	3416800	17	23590000	0	3989900	87666	218450	6838000	0	0	12255000	200990	2	2	4	0	0	0	0	0	0	76220000	152090000	224380000	0	0	4188300
G4TC75	Probable ADH1-alcohol dehydrogenase I	ADH_zinc_N	PIIN_02778	5	5	5	29.1	29.1	29.1	37.532	0	232.05	689850000	9	0	0	0	0	685010000	4836500	0	0	0	19	36308000	0	0	0	0	36053000	254550	0	0	0	0	7	0	0	2	0	0	0	0	0	935520000	0	0	23924000	0
G4TC79	Probable calcium-binding protein cnx1	Calreticulin	PIIN_02782	4	4	4	8.3	8.3	8.3	64.552	0	14.594	390580000	9	0	210480000	17647000	0	77162000	717850	0	78553000	6018800	31	12599000	0	6789700	569260	0	2489100	23156	0	2534000	194150	3	2	1	2	0	1	0	0	0	211930000	117000000	72184000	17647000	0	0
G4TC84	Related to COQ1-hexaprenyl pyrophosphate synthetase	polyprenyl_synt	PIIN_02793	5	5	5	21.9	21.9	21.9	56.648	0	20.621	368960000	3	0	53398000	0	0	49343000	0	0	266220000	0	29	12723000	0	1841300	0	0	1701500	0	0	9179900	0	0	0	3	0	0	0	0	0	0	0	108740000	247570000	0	0	0
G4TC87	Phosphotransferase (EC 2.7.1.-)	Hexokinase_1	PIIN_02798	5	5	5	10.7	10.7	10.7	60.984	0	8.2626	679960000	9	0	298600000	46412000	64679000	187480000	18751000	0	0	64038000	29	23447000	0	10297000	1600400	2230300	6464900	646590	0	0	2208200	0	0	0	1	3	4	0	1	0	0	256040000	0	0	0	78498000
G4TCA8	Pyruvate dehydrogenase E1 component subunit alpha (EC 1.2.4.1)	E1_dh	PIIN_02803	10	10	10	30.8	30.8	30.8	45.797	0	323.31	6093400000	63	0	1394800000	12251000	57218000	1924100000	0	0	2690400000	14591000	24	253890000	0	58118000	510440	2384100	80171000	0	0	112100000	607940	14	18	25	1	0	3	0	2	0	1386200000	2421900000	3134400000	10131000	0	20005000
G4TCB9	Probable RPL30-60S large subunit ribosomal protein L30.e	Ribosomal_L7Ae	PIIN_02822	3	3	3	30.7	30.7	30.7	12.046	0	114.71	2836300000	37	0	1107300000	22641000	12187000	883420000	1172000	0	760640000	48909000	5	567260000	0	221470000	4528300	2437400	176680000	234390	0	152130000	9781800	13	10	8	1	0	5	0	0	0	1206600000	1113600000	819160000	24113000	0	58481000
G4TCC1	Probable ARG1-argininosuccinate synthetase	Arginosuc_synth	PIIN_02824	13	13	13	36.5	36.5	36.5	48.117	0	323.31	12832000000	92	0	4982100000	793400000	834150000	2370500000	39453000	524550000	3151900000	136200000	20	641620000	0	249110000	39670000	41707000	118530000	1972600	26227000	157600000	6809900	15	14	10	19	7	6	0	9	12	4804900000	3307100000	3528400000	693270000	222000000	240230000
G4Tculture filtrate6	Related to SEC31-component of the COPII coat of ER-golgi vesicles	SRA1	PIIN_02840	10	10	10	13.5	13.5	13.5	140.74	0	64.735	1262000000	16	0	285920000	4617900	0	395910000	24134000	9393600	492870000	49131000	58	21758000	0	4929700	79619	0	6826100	416100	161960	8497800	847090	3	6	7	0	0	0	0	0	0	476100000	384520000	500930000	0	0	60225000
G4Tculture filtrate7	Isocitrate lyase	ICL	PIIN_02841	3	3	3	7.4	7.4	7.4	63.07	0	13.791	482340000	11	0	158170000	1228900	0	147360000	0	0	172650000	2928400	33	14616000	0	4793000	37239	0	4465400	0	0	5231900	88740	3	6	2	0	0	0	0	0	0	161990000	208600000	176210000	0	0	3589600
G4TCE1;G4TCE0	Probable monosaccharide transporter	Sugar_tr	PIIN_02855	2	2	2	6	6	6	58.109	0	323.31	2015600000	10	0	329700000	35594000	0	1160800000	3619000	0	485890000	0	17	118560000	0	19394000	2093800	0	68280000	212880	0	28582000	0	2	4	2	1	1	0	0	0	0	323120000	1585100000	534070000	0	17901000	0
G4Tculture filtrate1	Related to 6-hydroxy-D-nicotine oxidase	FAD_binding_4	PIIN_02864	6	6	6	18.4	18.4	18.4	57.029	0	97.817	1591100000	28	1242700000	12535000	0	219130000	0	0	116720000	0	0	21	75766000	59176000	596930	0	10435000	0	0	5558200	0	0	0	0	0	0	0	0	24	3	1	12535000	0	0	0	0	0
G4TCG8	Related to ERV46-component of copii vesicles	COPIIcoated_ERV	PIIN_02870	3	3	3	11.4	11.4	11.4	47.917	0	11.039	696550000	7	0	368460000	4134200	0	198640000	900070	0	117750000	6661800	23	30285000	0	16020000	179750	0	8636700	39133	0	5119700	289640	5	1	1	0	0	0	0	0	0	284990000	285950000	196600000	0	0	8166000
G4TCN7	Related to Cytochrome P450	p450	PIIN_02924	6	6	6	15.1	15.1	15.1	63.435	0	36.833	812250000	9	0	678290000	0	0	9163300	0	0	124800000	0	34	23890000	0	19950000	0	0	269510	0	0	3670700	0	9	0	0	0	0	0	0	0	0	656410000	0	157330000	0	0	0
G4TCN9	Probable ADP-ribosylation factor	Arf	PIIN_02927	8	8	7	51.4	51.4	39.9	20.977	0	297.68	6861300000	37	0	3188800000	238960000	48353000	1545100000	16814000	0	1583500000	239820000	10	686130000	0	318880000	23896000	4835300	154510000	1681400	0	158350000	23982000	12	8	4	8	0	4	0	1	0	3169300000	2127100000	1720500000	197530000	103940000	314630000
G4TCM2	Probable glutamine-tRNA ligase	tRNA-synt_1c	PIIN_02930	3	3	3	6.5	6.5	6.5	94.522	0	36.755	198870000	6	0	52733000	0	0	48251000	0	0	97883000	0	51	3899400	0	1034000	0	0	946090	0	0	1919300	0	2	2	2	0	0	0	0	0	0	47851000	75416000	101600000	0	0	0
G4TCM4	Protein disulfide-isomerase (EC 5.3.4.1)	Thioredoxin	PIIN_02932	17	17	17	42.6	42.6	42.6	56.229	0	110.68	4139100000	49	0	1604400000	181340000	184480000	1072500000	7183800	0	990390000	98826000	25	165570000	0	64178000	7253400	7379200	42899000	287350	0	39616000	3953000	10	10	5	12	0	8	0	4	0	1583500000	1467100000	1093400000	163880000	45106000	129030000
G4TCM8	Probable delta-1-pyrroline-5-carboxylate dehydrogenase	Aldedh	PIIN_02936	6	6	6	7.9	7.9	7.9	128.45	0	68.194	1763500000	31	0	548250000	34602000	132300000	524140000	1258300	5020100	492530000	25369000	64	27554000	0	8566500	540660	2067200	8189700	19661	78438	7695700	396400	6	11	6	3	0	2	0	3	0	542430000	726620000	529570000	33227000	0	32473000
G4TCM9	Probable small subunit of ribonucleotide reductase	Ribonuc_red_sm	PIIN_02937	3	3	3	9	9	9	44.661	0	9.2804	21521000	3	0	0	0	0	0	7683900	0	0	13837000	23	935690	0	0	0	0	0	334080	0	0	601610	0	0	0	0	2	1	0	0	0	0	0	0	0	38008000	0
G4TCP1	Related to RRS1-regulator of ribosome biogenesis	TFIIB	PIIN_02938	3	3	3	6.1	6.1	6.1	72.471	0	11.936	129200000	6	0	24553000	0	0	25851000	0	0	78793000	0	27	4785100	0	909370	0	0	957430	0	0	2918300	0	0	2	4	0	0	0	0	0	0	26041000	47897000	71434000	0	0	0
G4TCP5	3-isopropylmalate dehydratase (EC 4.2.1.33) (Alpha-IPM isomerase) (Isopropylmalate isomerase)	Aconitase	PIIN_02942	4	4	4	6.4	6.4	6.4	83.138	0	25.17	673790000	8	0	302160000	10877000	0	110260000	0	0	247170000	3326300	39	17277000	0	7747600	278910	0	2827200	0	0	6337600	85290	2	2	4	0	0	0	0	0	0	305910000	148940000	266140000	10877000	0	0
G4TCP6	Alpha-amylase (EC 3.2.1.1)	Alpha-amylase	PIIN_02945	5	5	5	17.5	17.5	17.5	52.693	0	323.31	2541700000	26	0	0	1897500	2220500000	0	0	277120000	0	42157000	17	149510000	0	0	111620	130620000	0	0	16301000	0	2479800	0	0	0	0	0	2	0	19	5	0	0	0	0	0	51676000
G4TCN2	DIS3-like exonuclease 2 (EC 3.1.13.-)	RNB	PIIN_02947	8	8	8	8.5	8.5	8.5	159.57	0	66.207	1773400000	17	0	689220000	14426000	0	358740000	0	0	691870000	19188000	57	31113000	0	12092000	253090	0	6293700	0	0	12138000	336630	8	3	5	1	0	0	0	0	0	657630000	532260000	740150000	0	0	23521000
G4U2C0;G4Tculture filtrate4	Uncharacterized protein	#N/A	PIIN_02951	2	2	2	8.9	8.9	8.9	37.079	0.0078295	2.0189	192120000	2	0	0	124690000	0	0	0	0	0	67421000	16	12007000	0	0	7793400	0	0	0	0	0	4213800	0	0	0	1	0	1	0	0	0	0	0	0	124690000	0	0
G4U2C1	Related to metalloprotease MEP1	Peptidase_M43	PIIN_02952	3	3	3	24.2	24.2	24.2	30.222	0	88.625	1255400000	8	0	0	0	1225900000	0	1525400	27951000	0	0	4	313840000	0	0	0	306470000	0	381340	6987800	0	0	0	0	0	0	0	0	0	7	1	0	0	0	0	7545100	0
G4U2D0	Phospholipase (EC 3.1.4.4)	PLDc	PIIN_02964	11	11	11	14.6	14.6	14.6	96.788	0	182.05	3619500000	38	477800000	1354400000	132240000	6184900	905870000	1526500	4909000	691400000	45219000	44	82262000	10859000	30781000	3005500	140570	20588000	34692	111570	15714000	1027700	11	10	5	5	1	4	2	0	0	1345100000	1053300000	943460000	115310000	0	67473000
G4U2F2;G4TJR5;G4TVI6	Probable EFT2-translation elongation factor eEF2	GTP_EFTU	PIIN_02966	35	35	24	55.9	55.9	42	87.167	0	323.31	26237000000	296	0	9092400000	497850000	335320000	6615300000	35964000	0	9159700000	500930000	45	583060000	0	202050000	11063000	7451500	147010000	799210	0	203550000	11132000	91	66	69	29	5	35	0	1	0	10248000000	8282600000	8971200000	515390000	230650000	528250000
G4U2D6	Uncharacterized protein	#N/A	PIIN_02979	2	2	2	15.1	15.1	15.1	28.859	0	5.4543	115570000	3	0	49119000	0	0	18020000	0	0	48432000	0	13	8890100	0	3778400	0	0	1386100	0	0	3725600	0	2	0	1	0	0	0	0	0	0	0	0	52564000	0	0	0
G4TCP9	Extracellular metalloproteinase (EC 3.4.24.-) (Fungalysin)	Peptidase_M36	PIIN_02992	4	3	3	12.5	9.5	9.5	71.974	0	12.032	690440000	4	225470000	0	12268000	350590000	3929800	0	98183000	0	0	27	25572000	8350600	0	454350	12985000	145550	0	3636400	0	0	0	0	0	1	0	0	1	2	0	0	5366900	0	12268000	0	0
G4TCQ0	Zn(2)-C6 fungal-type domain-containing protein	Fungal_trans	PIIN_02993	2	2	2	4.1	4.1	4.1	101.06	0	14.017	98250000	5	0	43731000	0	0	12760000	0	0	41759000	0	35	2807100	0	1249500	0	0	364560	0	0	1193100	0	2	1	2	0	0	0	0	0	0	43731000	0	0	0	0	0
G4TCR0	Uncharacterized protein	Memo	PIIN_03003	5	5	5	22.3	22.3	22.3	35.982	0	26.655	301530000	9	0	0	74275000	179910000	0	0	47335000	0	0	21	14358000	0	0	3536900	8567400	0	0	2254100	0	0	0	0	0	3	0	0	0	3	3	0	0	0	74275000	0	0
G4TCT0	Related to TFIIIC subunit, 55 kDa (Transcription initiation factor)	His_Phos_1	PIIN_03005	2	2	2	19.2	19.2	19.2	31.031	0	78.781	191920000	5	0	76964000	0	9500300	38159000	0	0	67298000	0	15	12795000	0	5130900	0	633360	2543900	0	0	4486500	0	2	1	1	0	0	0	0	1	0	76822000	52255000	0	0	0	0
G4TCR1;REV__G4T6T2	Probable ribosomal protein L13a	Ribosomal_L13	PIIN_03006	9	9	9	41.5	41.5	41.5	22.773	0	174.36	13923000000	76	0	4461200000	76419000	43563000	4138300000	4578800	0	5024400000	174470000	12	1160200000	0	371770000	6368200	3630300	344850000	381570	0	418700000	14539000	18	20	22	4	1	11	0	0	0	4159000000	5456400000	5704200000	65414000	40391000	207130000
G4TCT2	Elongation factor 1-alpha	GTP_EFTU	PIIN_03008	22	22	22	44.4	44.4	44.4	50.11	0	323.31	31920000000	206	0	10747000000	1053800000	270260000	8474300000	57518000	0	10667000000	649710000	25	1276800000	0	429900000	42153000	10810000	338970000	2300700	0	426690000	25988000	50	46	41	31	6	29	0	3	0	10656000000	12108000000	10931000000	979430000	253240000	888640000
G4TCT4	Uncharacterized protein	#N/A	PIIN_03010	2	2	2	9	9	9	20.469	0	15.297	502130000	13	0	200480000	917670	0	130160000	0	0	170570000	0	5	100430000	0	40096000	183530	0	26032000	0	0	34114000	0	5	4	4	0	0	0	0	0	0	198930000	182070000	182360000	917670	0	0
G4TCR2	40S ribosomal protein S24	Ribosomal_S24e	PIIN_03011	8	8	8	47.1	47.1	47.1	15.681	0	323.31	25721000000	92	4915900	8025000000	170580000	262240000	8538000000	7133600	403060000	8074400000	236020000	5	5144300000	983170	1605000000	34116000	52448000	1707600000	1426700	80612000	1614900000	47204000	23	28	23	7	1	9	0	1	0	8498800000	11253000000	8696300000	156340000	70984000	264770000
G4TCT5	Related to endo-1,3(4)-beta-glucanase	#N/A	PIIN_03013	2	2	2	6.2	6.2	6.2	39.457	0	30.935	245920000	9	178730000	34966000	1764800	15168000	0	0	8638200	6655400	0	7	35132000	25533000	4995100	252120	2166900	0	0	1234000	950770	0	1	0	0	0	0	0	6	1	1	0	0	7223200	1764800	0	0
G4TCS0	Rab GDP dissociation inhibitor	GDI	PIIN_03022	12	12	12	37.1	37.1	37.1	50.567	0	215.89	10446000000	49	0	2327900000	127130000	40207000	3091300000	37029000	2591700	4190900000	628670000	27	386880000	0	86218000	4708700	1489200	114490000	1371400	95990	155220000	23284000	2	6	4	6	3	28	0	0	0	3783500000	5383700000	1930900000	99880000	175020000	761870000
G4TCT9	Uncharacterized protein	#N/A	PIIN_03024	7	7	7	14.7	14.7	14.7	81.628	0	237.58	1134100000	36	0	11236000	339880000	317190000	11373000	1028200	398720000	25845000	28791000	21	54003000	0	535040	16185000	15104000	541580	48960	18987000	1230700	1371000	0	0	0	17	0	4	0	4	11	0	0	28050000	322890000	0	52280000
G4TCU2	Probable methylmalonate-semialdehyde dehydrogenase (Acylating), mitochondrial	Aldedh	PIIN_03028	4	4	4	7.5	7.5	7.5	57.43	0	11.796	1558600000	8	0	584190000	7000300	5277100	744550000	0	0	217550000	0	30	51952000	0	19473000	233340	175900	24818000	0	0	7251700	0	3	5	0	0	0	0	0	0	0	453240000	1028700000	355140000	7000300	0	0
G4TCS4	Probable Sno-type pyridoxine vitamin B6 biosynthetic protein SNO1	SNO	PIIN_03033	3	3	3	20.3	20.3	20.3	27.073	0	74.098	488000000	12	0	10830000	7397900	0	102540000	1174200	0	357030000	9025300	11	44364000	0	984510	672540	0	9322200	106750	0	32457000	820480	2	2	7	1	0	0	0	0	0	0	160400000	367130000	7397900	0	0
G4TCS7	Probable ADP, ATP carrier protein (ADP/ATP translocase)	Mito_carr	PIIN_03036	21	21	21	61.9	61.9	61.9	34.08	0	323.31	60325000000	314	21060000	20779000000	363590000	157900000	12532000000	104860000	4998800	25521000000	840260000	17	3548500000	1238800	1222300000	21388000	9288300	737180000	6168300	294050	1501200000	49427000	91	73	94	15	10	30	0	1	0	25798000000	18249000000	21062000000	410000000	451940000	1029400000
G4TCU5	NAD(P)-bd_dom domain-containing protein	NAD_binding_10	PIIN_03037	3	3	3	11.5	11.5	11.5	29.417	0	15.237	562040000	6	0	388520000	23562000	2486500	96716000	0	0	48002000	2759300	17	33061000	0	22854000	1386000	146270	5689200	0	0	2823600	162310	4	0	0	2	0	0	0	0	0	386510000	134090000	0	23562000	0	0
G4TCU7	Probable beta-D-glucoside glucohydrolase	CBM_1	PIIN_03039	2	2	2	4.9	4.9	4.9	89.114	0	18.447	63427000	2	0	0	0	63427000	0	0	0	0	0	35	1812200	0	0	0	1812200	0	0	0	0	0	0	0	0	0	0	0	0	2	0	0	0	0	0	0	0
G4TCV2	Pyruvate kinase (EC 2.7.1.40)	PK	PIIN_03044	15	15	15	33.2	33.2	33.2	56.895	0	323.31	7470500000	57	5075500	2622700000	204930000	1068400000	1933800000	14096000	0	1543700000	77807000	27	276690000	187980	97138000	7589900	39569000	71623000	522070	0	57174000	2881700	17	13	10	7	1	0	0	9	0	2588000000	2518800000	1832400000	233740000	59942000	76346000
G4TCV7	Related to TSR2-Twenty S rRNA accumulation protein	WGG	PIIN_03054	2	2	2	10.7	10.7	10.7	22.2	0	10.388	103030000	2	0	18563000	0	0	18685000	0	0	56131000	9647400	5	20605000	0	3712600	0	0	3737000	0	0	11226000	1929500	0	0	1	0	0	1	0	0	0	0	0	60920000	0	0	11826000
G4TCY1	RNA-dependent RNA polymerase (EC 2.7.7.48)	RdRP	PIIN_03055	2	2	2	1.4	1.4	1.4	145.92	0	3.7931	64606000	2	12098000	0	0	20049000	0	0	6778100	25682000	0	73	885020	165730	0	0	274640	0	0	92851	351800	0	0	0	1	0	0	0	1	0	0	0	0	27873000	0	0	0
G4TCW6	Importin subunit alpha	Arm	PIIN_03068	9	9	7	24.8	24.8	22.6	55.689	0	323.31	2648600000	33	0	864730000	25921000	43486000	672580000	13533000	2795200	992570000	33017000	17	155800000	0	50866000	1524800	2558000	39564000	796040	164430	58387000	1942200	8	8	9	1	2	4	0	1	0	884660000	895610000	1054600000	43244000	55517000	34571000
G4TCW9	Prohibitin	Band_7	PIIN_03071	10	10	10	45.4	45.4	45.4	30.328	0	155.26	4493500000	49	0	2011000000	24073000	5854100	888230000	1478800	0	1513500000	49325000	17	264320000	0	118300000	1416000	344360	52249000	86987	0	89030000	2901500	15	18	12	4	0	0	0	0	0	1987300000	1254500000	1619400000	24073000	0	0
G4TCX0	Related to PUB1-major polyadenylated RNA-binding protein of nucleus and cytoplasm	RRM_1	PIIN_03072	2	2	2	4.8	4.8	4.8	43.73	0	89.797	513990000	12	0	136560000	7953600	17098000	110620000	0	0	229190000	12563000	12	42832000	0	11380000	662800	1424800	9218500	0	0	19099000	1046900	3	2	3	1	0	2	0	1	0	134940000	150790000	250650000	7330400	0	16023000
G4TCZ2	Rhodanese domain-containing protein	#N/A	PIIN_03085	5	5	4	48.6	48.6	41.8	16.221	0	323.31	4212800000	22	0	941910000	20064000	18389000	1354300000	2403700	2289000	1821400000	52050000	9	468090000	0	104660000	2229400	2043200	150480000	267080	254330	202380000	5783300	6	8	3	2	0	3	0	0	0	1267300000	1981200000	1519700000	23915000	25849000	45994000
G4TCZ6	Uncharacterized protein	SNF5	PIIN_03089	2	2	2	1.7	1.7	1.7	191.05	0	3.8638	138700000	2	0	32995000	0	0	24551000	0	0	81150000	0	65	2133800	0	507620	0	0	377700	0	0	1248500	0	0	0	2	0	0	0	0	0	0	0	0	88073000	0	0	0
G4TD13	Uncharacterized protein	#N/A	PIIN_03093	2	2	2	1	1	1	231.29	0.0023629	2.6996	340670000	4	0	0	304710000	26847000	0	0	9117000	0	0	102	3339900	0	0	2987300	263210	0	0	89383	0	0	0	0	0	4	0	0	0	0	0	0	0	0	304710000	0	0
G4TD19	Probable PEP8-vacuolar protein sorting/targeting protein	Vps26	PIIN_03110	4	4	4	17.8	17.8	17.8	34.969	0	36.449	291330000	6	0	182600000	3959300	5682300	41674000	0	0	45680000	11736000	19	15333000	0	9610600	208380	299070	2193400	0	0	2404200	617710	3	1	1	0	0	1	0	0	0	182600000	0	0	0	0	14387000
G4TD21	Related to caffeoyl-coa o-methyltransferase	Methyltransf_3	PIIN_03114	5	5	5	27	27	27	25.98	0	56.601	1380300000	13	0	1001300000	49806000	250620000	41112000	0	0	34728000	2728800	16	86270000	0	62583000	3112900	15664000	2569500	0	0	2170500	170550	7	0	0	2	0	0	0	4	0	990370000	56698000	48095000	49806000	0	0
G4TD23	Related to MAPKK kinase	SAM_1	PIIN_03116	2	2	2	4.8	4.8	4.8	120.16	0	7.3033	61757000	1	0	13061000	0	0	13290000	0	0	35406000	0	49	1260400	0	266560	0	0	271220	0	0	722580	0	0	0	1	0	0	0	0	0	0	0	0	38427000	0	0	0
G4TD24	FAD-binding FR-type domain-containing protein	Ferric_reduct	PIIN_03117	4	4	4	4.6	4.6	4.6	132.31	0	53.664	404850000	11	0	236550000	0	0	53949000	0	0	112940000	1411400	50	8096900	0	4731000	0	0	1079000	0	0	2258700	28228	5	2	4	0	0	0	0	0	0	232640000	84863000	115300000	0	0	1730100
G4TD29	Pyrroline-5-carboxylate reductase (EC 1.5.1.2)	F420_oxidored	PIIN_03122	4	4	4	20.5	20.5	20.5	34.441	0	130.88	1697300000	17	0	378010000	15812000	0	448480000	1815600	0	823790000	29384000	13	130560000	0	29078000	1216300	0	34498000	139660	0	63368000	2260300	4	5	6	1	0	1	0	0	0	423430000	584980000	876140000	0	0	36019000
G4TD50	Probable RPT3-26S proteasome regulatory subunit	Prot_ATP_ID_OB	PIIN_03123	5	4	4	16.4	13.7	13.7	50.317	0	119.68	814370000	16	0	248390000	7304700	0	244390000	0	0	309480000	4795400	28	29084000	0	8871100	260880	0	8728300	0	0	11053000	171270	6	4	4	1	0	1	0	0	0	331940000	354760000	231340000	7304700	0	0
G4TD31	PRKCSH domain-containing protein	PRKCSH	PIIN_03127	2	2	2	1.9	1.9	1.9	56.57	0	8.8033	308480000	5	0	119420000	0	0	85041000	0	0	104030000	0	25	12339000	0	4776700	0	0	3401700	0	0	4161000	0	2	2	1	0	0	0	0	0	0	124170000	110340000	113950000	0	0	0
G4TD57	Uncharacterized protein	#N/A	PIIN_03132	2	2	2	14	14	14	26.619	0	7.0167	336700000	3	0	152170000	12355000	0	90451000	0	0	81717000	0	13	25900000	0	11706000	950380	0	6957800	0	0	6285900	0	1	0	1	1	0	0	0	0	0	0	0	88689000	12355000	0	0
G4TD37	Probable ARG4-arginosuccinate lyase	Lyase_1	PIIN_03137	7	7	7	19	19	19	51.986	0	16.161	740870000	12	0	191700000	5066200	0	133910000	2390400	0	381990000	25815000	28	26459000	0	6846400	180940	0	4782400	85373	0	13642000	921960	2	1	5	0	1	3	0	0	0	184060000	190340000	414750000	0	0	31644000
G4TD39	Related to SSO1-syntaxin-related protein	Syntaxin	PIIN_03139	5	5	5	23.1	23.1	23.1	39.972	0	323.31	1382600000	18	42461000	331830000	0	35104000	285620000	0	0	679900000	7654400	15	92172000	2830700	22122000	0	2340300	19042000	0	0	45327000	510290	3	5	7	1	0	1	0	1	0	391980000	424780000	643060000	0	0	9382800
G4TD44	Related to acyl-coa thioester hydrolase	#N/A	PIIN_03152	2	2	2	9.9	9.9	9.9	52.464	0.0048954	2.1846	92623000	1	0	20391000	0	0	41578000	0	0	30655000	0	25	3704900	0	815620	0	0	1663100	0	0	1226200	0	0	1	0	0	0	0	0	0	0	0	56782000	0	0	0	0
G4TD67	Related to adenosine deaminase	A_deaminase	PIIN_03158	7	7	7	13.8	13.8	13.8	61.371	0	43.952	304650000	14	0	0	219420000	36217000	29278000	11900000	0	7839700	0	26	11717000	0	0	8439100	1393000	1126100	457680	0	301530	0	0	0	0	12	1	0	0	1	0	0	39984000	0	185210000	87089000	0
G4TDA5	Related to DNA polymerase V	DNA_pol_phi	PIIN_03162	9	9	9	10.3	10.3	10.3	131.99	0	281.04	910980000	15	0	180890000	7535200	0	178510000	0	0	540240000	3809500	57	15982000	0	3173500	132200	0	3131800	0	0	9477800	66834	2	4	9	0	0	0	0	0	0	216380000	260760000	533870000	7535200	0	0
G4TD85	Related to ATP12-F1F0-ATPase complex assembly protein	ATP12	PIIN_03164	2	2	2	12.1	12.1	12.1	31.632	0	6.7036	282050000	3	1716900	96804000	0	0	47543000	0	0	133310000	2677500	16	17628000	107300	6050200	0	0	2971400	0	0	8332100	167340	0	1	2	0	0	0	0	0	0	96847000	0	144640000	0	0	3282000
G4TD92	Related to D-lactate dehydrogenase	2-Hacid_dh	PIIN_03173	13	13	13	53.4	53.4	53.4	36.946	0	88.314	5780000000	43	0	1659200000	147450000	90685000	1520800000	56840000	0	2095600000	209450000	17	340000000	0	97601000	8673600	5334400	89461000	3343500	0	123270000	12321000	8	7	7	6	6	8	0	1	0	1772800000	2257000000	1980700000	128840000	332660000	223850000
G4TD95	Probable vacuolar protein sorting protein VpsB	Sec1	PIIN_03176	2	2	2	3.8	3.8	3.8	71.376	0	5.2439	123040000	2	0	69659000	0	0	14726000	0	0	37117000	1533500	30	4101200	0	2322000	0	0	490880	0	0	1237200	51116	1	0	1	0	0	0	0	0	0	0	0	40283000	0	0	1879700
G4TD68	COP9 signalosome complex subunit 6	JAB	PIIN_03177	2	2	2	12.4	12.4	12.4	37.508	0	51.507	306040000	4	0	90983000	6819100	0	46848000	0	0	161390000	0	14	21860000	0	6498800	487080	0	3346300	0	0	11528000	0	2	1	1	0	0	0	0	0	0	0	0	175160000	6819100	0	0
G4TD97	Probable protein kinase CK2 alpha subunit	Pkinase	PIIN_03183	4	4	4	17.9	17.9	17.9	39.648	0	30.564	1011700000	25	0	367230000	9425100	0	280340000	0	0	342580000	12171000	17	59514000	0	21602000	554420	0	16490000	0	0	20152000	715950	8	7	9	0	0	1	0	0	0	349900000	384420000	387560000	0	0	14919000
G4TD73	Uncharacterized protein	#N/A	PIIN_03184	3	3	3	5.4	5.4	5.4	60.308	0	33.104	493520000	3	0	383010000	6846600	5938000	93762000	0	0	3955500	0	19	25975000	0	20159000	360350	312520	4934800	0	0	208180	0	3	0	0	0	0	0	0	0	0	381870000	129190000	0	6846600	0	0
G4TD74	Uncharacterized protein	#N/A	PIIN_03186	5	5	5	21.9	21.9	21.9	40.771	0	323.31	5544700000	37	4247100000	397370000	11831000	561900000	58465000	0	169750000	98258000	0	12	462060000	353920000	33114000	985930	46825000	4872100	0	14146000	8188200	0	3	0	0	0	0	0	25	5	4	363080000	114130000	0	11831000	0	0
G4TDA0	Uncharacterized protein	DUF4360	PIIN_03190	4	4	4	36.4	36.4	36.4	22.569	0	32.246	359260000	10	6031400	84969000	54619000	18219000	97925000	67261000	2870300	0	27368000	8	44908000	753930	10621000	6827400	2277400	12241000	8407700	358790	0	3420900	0	0	0	1	8	0	0	1	0	0	133740000	0	51358000	335970000	0
G4TD77	Related to glyoxaloxidase 2	Glyoxal_oxid_N	PIIN_03191	12	12	12	30.5	30.5	30.5	71.635	0	323.31	11662000000	105	5241800000	28868000	911390000	1725000000	0	1757700	3738400000	14705000	0	14	833000000	374420000	2062000	65099000	123210000	0	125550	267030000	1050400	0	0	0	0	25	1	0	34	12	33	28868000	0	0	911390000	0	0
G4TD81	Related to acyltransferase, has a minor role in medium-chain fatty acid ethyl ester biosynthesis	Abhydrolase_1	PIIN_03195	4	4	4	11.7	11.7	11.7	48.99	0	8.3542	301310000	6	0	261780000	4465000	0	3602800	0	0	30293000	1173700	24	12555000	0	10907000	186040	0	150120	0	0	1262200	48905	4	0	1	1	0	0	0	0	0	190590000	0	104060000	4465000	0	0
G4TDB9	FGB1 fungal glucan binding 1	FGB1	PIIN_03211	5	5	5	44.2	44.2	44.2	11.115	0	323.31	16404000000	28	7538300000	1098000000	679390000	6153800000	449160000	13819000	272110000	57142000	142040000	3	5467900000	2512800000	366000000	226460000	2051300000	149720000	4606400	90702000	19047000	47347000	2	1	0	2	0	1	8	11	3	1231400000	278520000	98040000	0	0	151240000
G4TDE2	Related to long-chain-fatty-acid-CoA ligase	AMP-binding	PIIN_03221	13	13	13	20.8	20.8	20.8	77.948	0	320.47	2501400000	41	0	1197600000	67700000	7184900	870250000	912080	0	331420000	26409000	30	83381000	0	39919000	2256700	239500	29008000	30403	0	11047000	880290	17	10	4	9	0	1	0	0	0	1269400000	927220000	549100000	62327000	0	37745000
G4TDE7	Palmitoyltransferase (EC 2.3.1.225)	DHHC	PIIN_03228	2	2	2	2.5	2.5	2.5	83.097	0.0023441	2.6539	71512000	1	0	41457000	0	0	18924000	0	0	11130000	0	31	2306800	0	1337300	0	0	610450	0	0	359040	0	1	0	0	0	0	0	0	0	0	0	25844000	0	0	0	0
G4TDF3	Dihydroorotate dehydrogenase (quinone), mitochondrial (DHOdehase) (EC 1.3.5.2)	DHO_dh	PIIN_03245	3	3	3	9.4	9.4	9.4	52.605	0	25.387	1008400000	11	0	387410000	0	5310800	307890000	0	0	307830000	0	26	38786000	0	14900000	0	204260	11842000	0	0	11840000	0	5	4	2	0	0	0	0	0	0	377210000	401900000	362880000	0	0	0
G4TDH8	Uncharacterized protein	Phosphonate-bd	PIIN_03255	5	5	5	20.1	20.1	20.1	35.353	0	31.674	597040000	11	0	143770000	92594000	150120000	143160000	0	14075000	26950000	26365000	11	54276000	0	13070000	8417600	13648000	13014000	0	1279600	2450000	2396800	1	1	0	4	0	2	0	2	1	0	195510000	0	85550000	0	39362000
G4TDG3	Probable DBP5-ATP-dependent RNA helicase of the DEAD-box family involved in mRNA export	DEAD	PIIN_03264	3	3	3	13.1	13.1	13.1	51.569	0	149.92	760040000	9	0	255560000	2261000	0	146100000	0	0	354180000	1944100	26	29232000	0	9829200	86960	0	5619200	0	0	13622000	74772	3	2	4	0	0	0	0	0	0	269840000	222040000	347610000	0	0	2383100
G4TDG8	Probable ARP3-actin related protein	Actin	PIIN_03269	7	7	7	33.3	33.3	33.3	48.894	0	224.09	559250000	20	0	157250000	2858300	0	189300000	0	0	204950000	4888300	24	23302000	0	6552100	119090	0	7887700	0	0	8539500	203680	5	6	6	1	0	2	0	0	0	168350000	286720000	183150000	2858300	0	0
G4TDI8	Probable Arp2/3 protein complex subunit sop2	WD40	PIIN_03281	3	3	3	6.5	6.5	6.5	60.574	0	146.6	738110000	10	0	245440000	19667000	18150000	201610000	3226800	0	239540000	10480000	23	32092000	0	10671000	855090	789130	8765500	140300	0	10415000	455660	3	2	3	1	0	1	0	0	0	249900000	270870000	0	0	0	12847000
G4TDJ1	Probable RPT6-26S proteasome regulatory subunit	Prot_ATP_ID_OB	PIIN_03284	3	2	2	8.4	6.1	6.1	57.578	0	38.366	215160000	6	0	80082000	4036000	0	48424000	0	0	79116000	3498700	29	7419200	0	2761400	139170	0	1669800	0	0	2728100	120640	2	2	2	0	0	0	0	0	0	80637000	66525000	78172000	0	0	4288700
G4TDJ5	Related to Hsp90 associated co-chaperone	CS	PIIN_03288	2	2	2	9.8	9.8	9.8	19.666	0	73.086	3120300000	27	3489500	726610000	87239000	433670000	813900000	2663800	106660000	907370000	38659000	7	445750000	498510	103800000	12463000	61952000	116270000	380550	15237000	129620000	5522700	4	5	4	4	0	1	0	6	3	752690000	1102100000	968130000	87239000	0	0
G4TDM2	Related to RSC complex protein-Laccaria bicolor	Bromodomain	PIIN_03294	2	2	2	6.5	6.5	6.5	89.912	0	10.786	136770000	1	0	40893000	0	0	24251000	0	0	71631000	0	35	3907800	0	1168400	0	0	692890	0	0	2046600	0	0	0	1	0	0	0	0	0	0	0	0	77742000	0	0	0
G4TDM3	Related to CAF4-CCR4 associated factor	WD40	PIIN_03295	3	3	3	5.9	5.9	5.9	71.11	0	6.2488	159240000	2	0	42798000	0	13615000	17962000	0	0	83129000	1732100	25	6369500	0	1711900	0	544610	718490	0	0	3325200	69286	0	0	2	0	0	0	0	0	0	0	0	90221000	0	0	2123300
G4TDM6	Probable SNF2-component of SWI/SNF global transcription activator complex	HSA	PIIN_03310	3	3	3	5.6	5.6	5.6	153.11	0	41.475	198600000	6	0	79176000	0	0	37376000	0	0	82052000	0	60	3310100	0	1319600	0	0	622930	0	0	1367500	0	3	1	2	0	0	0	0	0	0	71020000	55142000	93110000	0	0	0
G4TDL5	Chorismate synthase (EC 4.2.3.5)	Chorismate_synt	PIIN_03319	6	6	6	30.1	30.1	30.1	45.533	0	78.459	834000000	13	0	220080000	5871500	2807200	272220000	0	0	324320000	8706400	24	34750000	0	9169800	244640	116970	11343000	0	0	13513000	362770	3	6	3	0	0	1	0	0	0	248810000	380170000	314860000	0	0	10672000
G4TDL6	Uncharacterized protein	#N/A	PIIN_03320	2	2	2	12.4	12.4	12.4	18.677	0	3.8613	219190000	2	0	123730000	2671100	0	41178000	0	0	51614000	0	6	36532000	0	20622000	445190	0	6863000	0	0	8602300	0	2	0	0	0	0	0	0	0	0	129680000	53707000	52594000	2671100	0	0
G4TDP3	Probable general amino acid permease	AA_permease	PIIN_03336	2	2	2	4.4	4.4	4.4	59.549	0	17.802	379520000	6	0	163710000	37996000	0	42807000	10508000	0	106530000	17967000	14	27109000	0	11694000	2714000	0	3057600	750570	0	7609400	1283400	1	0	0	1	4	0	0	0	0	0	0	115620000	32188000	54986000	24824000
G4TDP8	Probable aminopeptidase P, cytoplasmic	Peptidase_M24	PIIN_03352	18	18	18	38.5	38.5	38.5	70.835	0	196.97	2970000000	71	12587000	113280000	1985500000	578400000	119160000	2255300	56227000	93032000	9565100	35	84857000	359630	3236600	56728000	16526000	3404500	64438	1606500	2658100	273290	2	0	0	56	0	0	0	11	2	113280000	0	0	1949600000	0	9063000
G4TDV3	Uncharacterized protein	#N/A	PIIN_03376	2	2	2	13.6	13.6	13.6	27.97	0	41.762	1265700000	12	0	459840000	8155500	0	333970000	0	0	457850000	5835900	11	115060000	0	41804000	741410	0	30361000	0	0	41623000	530540	4	4	4	0	0	0	0	0	0	471760000	455780000	485320000	0	0	7153700
G4TDV6	Related to Glucan 1,3-beta-glucosidase	Cellulase	PIIN_03381	4	4	4	10.8	10.8	10.8	54.306	0	48.342	759820000	10	0	419470000	4820900	27087000	215450000	0	0	92990000	0	27	28142000	0	15536000	178550	1003200	7979700	0	0	3444100	0	5	4	1	0	0	0	0	0	0	376510000	322110000	116020000	4820900	0	0
G4TDU1	40S ribosomal protein S25	Ribosomal_S25	PIIN_03388	6	6	6	33.3	33.3	33.3	14.339	0	164.27	12366000000	116	0	4382400000	54712000	58791000	3637700000	7359600	0	4112400000	112750000	7	1766600000	0	626060000	7815900	8398800	519670000	1051400	0	587490000	16107000	30	36	33	7	2	6	0	2	0	4129200000	5175700000	4410800000	0	0	136340000
G4TDV9	Probable branching enzyme (Be1)	Alpha-amylase	PIIN_03396	9	9	9	19.7	19.7	19.7	78.686	0	103.8	2590900000	24	0	1010900000	45695000	37104000	469510000	2509000	0	989320000	35844000	35	74026000	0	28884000	1305600	1060100	13415000	71687	0	28266000	1024100	6	4	8	1	0	5	0	0	0	965990000	670820000	1089100000	40719000	0	48913000
G4U2G8	Probable NADH-ubiquinone oxidoreductase 24 kDa subunit, mitochondrial	2Fe-2S_thioredx	PIIN_03412	2	2	2	19.1	19.1	19.1	25.325	0	5.6085	244610000	3	0	50711000	1810700	0	73425000	0	0	115630000	3038600	14	17472000	0	3622200	129340	0	5244600	0	0	8259000	217040	0	2	0	0	0	1	0	0	0	0	111180000	114590000	0	0	3724700
G4U2G9	Related to phosducin homolog, likely to be involved in regulation of pheromone response	Phosducin	PIIN_03413	2	2	2	5.6	5.6	5.6	28.144	0.00050684	3.4485	129550000	4	0	48934000	2072000	4184500	29024000	0	0	45335000	0	14	9253500	0	3495300	148000	298890	2073200	0	0	3238200	0	1	2	1	0	0	0	0	0	0	49569000	40188000	48017000	2072000	0	0
G4U2H2	Probable TRP2-anthranilate synthase component I	Chorismate_bind	PIIN_03416	3	3	3	9.4	9.4	9.4	56.506	0	21.577	229940000	6	0	50767000	1897300	0	60968000	0	0	115150000	1160400	26	8844000	0	1952600	72972	0	2344900	0	0	4428900	44632	0	3	3	0	0	0	0	0	0	65213000	75438000	118350000	0	0	1422500
G4U2H3	Related to MRP4-Mitochondrial ribosomal protein, small subunit	Ribosomal_S2	PIIN_03417	4	4	4	20.8	20.8	20.8	31.509	0	22.68	308540000	2	0	72969000	0	0	74012000	0	0	161560000	0	15	20570000	0	4864600	0	0	4934100	0	0	10771000	0	0	0	2	0	0	0	0	0	0	74741000	90239000	184410000	0	0	0
G4U2H4	Probable SSB2-heat shock protein of HSP70 family, cytosolic	HSP70	PIIN_03418	13	13	13	34.3	34.3	34.3	64.673	0	323.31	8500700000	112	0	2141900000	147960000	142980000	2381500000	5670500	87105000	3440900000	152680000	31	274220000	0	69094000	4773000	4612200	76822000	182920	2809800	111000000	4925000	22	31	28	11	0	10	0	4	6	2334900000	3080100000	3713800000	145640000	0	189480000
G4U2J9	Related to dynein heavy chain, cytosolic	Dynein_heavy	PIIN_03421	10	10	10	4	4	4	392.85	0	28.353	960120000	12	0	196050000	10599000	0	106380000	0	0	624490000	22600000	194	4949100	0	1010600	54636	0	548370	0	0	3219000	116500	4	3	4	0	0	1	0	0	0	376260000	282540000	360310000	0	0	27703000
G4U2H8	Probable THR1-homoserine kinase	GHMP_kinases_N	PIIN_03424	7	7	7	31	31	31	36.597	0	70.629	374180000	20	0	60519000	13974000	56655000	18539000	31358000	15126000	66260000	111750000	16	23386000	0	3782400	873360	3540900	1158700	1959900	945390	4141200	6984500	1	0	2	2	4	8	0	2	1	60086000	0	72346000	28162000	95660000	182250000
G4U2I0	RuvB-like helicase (EC 3.6.4.12)	TIP49	PIIN_03426	7	7	7	21.3	21.3	21.3	49.161	0	292.15	2896400000	22	0	933840000	10388000	19715000	785690000	0	0	1121100000	25745000	22	131660000	0	42447000	472170	896130	35713000	0	0	50957000	1170200	6	7	8	0	0	1	0	0	0	995260000	997170000	1231100000	0	0	31559000
G4U2K1	Probable ubiquitin-specific processing protease 21	UCH	PIIN_03433	4	4	4	4.4	4.4	4.4	127.02	0	9.3646	623090000	9	0	163890000	12862000	11320000	174600000	0	0	253420000	6989400	54	11539000	0	3035100	238190	209630	3233400	0	0	4692900	129430	3	1	2	0	0	2	0	1	0	230980000	183390000	263020000	0	0	8567700
G4U2I6	Probable RPS17B-ribosomal protein S17.e.B	Ribosomal_S17e	PIIN_03435	5	5	5	44.8	44.8	44.8	16.551	0	323.31	7369600000	51	0	2090500000	25161000	57851000	2251500000	1432500	0	2929400000	13754000	6	1228300000	0	348420000	4193500	9641900	375250000	238750	0	488230000	2292300	16	15	16	1	1	1	0	1	0	2115200000	3227500000	3002000000	0	0	16859000
G4U2I7	Probable RPS22A-ribosomal protein S15a.e.c10, cytosolic	Ribosomal_S8	PIIN_03436	7	7	7	65.4	65.4	65.4	14.678	0	323.31	37622000000	157	10988000	10888000000	92529000	224290000	9981400000	8793700	0	16229000000	186280000	7	5374500000	1569700	1555400000	13218000	32041000	1425900000	1256200	0	2318500000	26612000	44	47	42	7	1	9	0	7	0	13261000000	15050000000	13547000000	80652000	60354000	217980000
G4U2K3	Probable chimeric spermidine synthase/saccharopine reductase	Spermine_synth	PIIN_03437	21	21	21	33.7	33.7	33.7	82.428	0	323.31	11879000000	194	0	3650100000	794980000	1056000000	1688600000	497090000	81213000	3165400000	945810000	38	312610000	0	96055000	20920000	27790000	44437000	13081000	2137200	83301000	24890000	28	17	19	33	41	47	0	7	2	3402600000	2716200000	3264500000	605500000	2362800000	1388500000
G4U2K5	Citrate synthase	Citrate_synt	PIIN_03439	5	5	5	16.3	16.3	16.3	51.576	0	204.27	3987700000	26	25308000	1008500000	19208000	132550000	1703600000	63213000	0	983760000	51464000	27	147690000	937340	37352000	711410	4909400	63098000	2341200	0	36436000	1906100	4	7	3	1	7	3	0	1	0	1060000000	2230900000	1112000000	20523000	316260000	58190000
G4U2J6	Uncharacterized protein	#N/A	PIIN_03448	2	2	2	14.5	14.5	14.5	27.171	0	6.7569	343620000	8	0	150060000	0	0	75086000	0	0	118470000	0	11	31238000	0	13642000	0	0	6826000	0	0	10770000	0	3	2	3	0	0	0	0	0	0	151800000	101370000	128010000	0	0	0
G4TDY7	Derlin	DER1	PIIN_03453	3	3	3	12.9	12.9	12.9	30.632	0	5.4581	212080000	3	7072900	45594000	7293900	16309000	42640000	4096600	19245000	53538000	16287000	11	19280000	642990	4144900	663090	1482600	3876300	372420	1749500	4867100	1480600	1	1	0	0	0	1	0	0	0	0	0	58105000	0	0	19964000
G4TDZ0	Probable HOM3-L-aspartate 4-P-transferase	AA_kinase	PIIN_03456	3	3	3	9.8	9.8	9.8	67.142	0	12.251	252200000	2	0	55608000	2067700	0	77494000	0	0	114000000	3034300	35	7205700	0	1588800	59078	0	2214100	0	0	3257000	86695	0	0	2	0	0	0	0	0	0	0	98202000	131350000	0	0	3719500
G4TDZ2	Related to BCH1-Protein involved in transport at the trans-Golgi	ChAPs	PIIN_03458	5	5	5	8.4	8.4	8.4	81.94	0	13.491	274790000	6	0	111390000	2568400	0	71840000	1369800	0	80297000	7325700	40	6869800	0	2784700	64210	0	1796000	34245	0	2007400	183140	2	1	2	0	1	0	0	0	0	93925000	78774000	123950000	2568400	0	0
G4TDZ5	Uncharacterized protein	#N/A	PIIN_03461	9	9	9	34.3	34.3	34.3	48.508	0	40.278	1512700000	16	155260000	114000000	0	831330000	78080000	3960600	122940000	199050000	8063500	16	94542000	9703600	7125300	0	51958000	4880000	247530	7683600	12440000	503970	0	0	0	0	1	0	5	7	3	0	106630000	0	0	0	9884200
G4TE07	Serine/threonine-protein phosphatase (EC 3.1.3.16)	Metallophos	PIIN_03462	5	5	4	8.4	8.4	6.8	72.432	0	12.193	635940000	8	0	174820000	14973000	27255000	195240000	11415000	0	192860000	19389000	32	19873000	0	5463000	467900	851710	6101200	356720	0	6026800	605920	3	1	2	0	1	0	0	1	0	220990000	230070000	199710000	0	0	23768000
G4TE08	Peptide hydrolase (EC 3.4.-.-)	Peptidase_M28	PIIN_03463	3	3	3	12.8	12.8	12.8	36.388	0	12.303	600720000	9	0	310940000	98783000	58138000	51054000	0	7556900	66799000	7450200	15	40048000	0	20729000	6585600	3875800	3403600	0	503790	4453300	496680	4	1	1	2	0	0	0	1	0	275390000	0	0	98783000	0	0
G4TE09	Probable LYS2-L-aminoadipate-semialdehyde dehydrogenase, large subunit	PP-binding	PIIN_03464	4	4	4	4.9	4.9	4.9	152.88	0	17.673	443540000	7	0	167570000	2309200	0	87867000	0	0	177540000	8248000	65	6823600	0	2578000	35526	0	1351800	0	0	2731400	126890	2	3	2	0	0	0	0	0	0	173170000	118100000	188990000	0	0	10110000
G4TDX0	Uncharacterized protein	#N/A	PIIN_03467	4	4	4	27.1	27.1	27.1	39.424	0	323.31	3531400000	45	376160000	0	941220000	1616900000	0	1858200	589560000	0	5686500	11	321030000	34196000	0	85565000	146990000	0	168930	53596000	0	516950	0	0	0	22	0	0	4	7	12	0	0	0	0	0	6970500
G4TDX1	3-hydroxy-3-methylglutaryl coenzyme A reductase (HMG-CoA reductase) (EC 1.1.1.34)	HMG-CoA_red	PIIN_03469	2	2	2	3.9	3.9	3.9	125.72	0	23.856	85016000	1	0	30614000	0	0	11517000	0	0	42886000	0	55	1545800	0	556610	0	0	209390	0	0	779750	0	0	0	1	0	0	0	0	0	0	0	0	46545000	0	0	0
G4TDX3	Bac_surface_Ag domain-containing protein	Bac_surface_Ag	PIIN_03471	7	7	7	20.9	20.9	20.9	50.954	0	72.596	2737900000	15	0	711850000	98048000	0	709400000	825530	0	1198000000	19783000	29	94411000	0	24546000	3381000	0	24462000	28467	0	41311000	682190	4	5	5	1	0	0	0	0	0	747230000	913540000	1295500000	0	0	24251000
G4TDX7	PAT1 domain-containing protein	PAT1	PIIN_03482	7	7	7	16.8	16.8	16.8	97.311	0	29.275	771620000	7	0	206630000	0	0	148900000	0	0	411550000	4542300	41	18820000	0	5039700	0	0	3631800	0	0	10038000	110790	3	1	3	0	0	0	0	0	0	211900000	234710000	410030000	0	0	5568000
G4TDY0	DNA polymerase (EC 2.7.7.7)	DNA_pol_B	PIIN_03485	2	2	2	1.3	1.3	1.3	158.66	0	4.0778	95179000	3	0	34807000	0	0	17837000	0	0	42535000	0	66	1442100	0	527380	0	0	270260	0	0	644460	0	0	1	2	0	0	0	0	0	0	29259000	25096000	50975000	0	0	0
G4TDY2	Mitochondrial fission 1 protein	Fis1_TPR_N	PIIN_03489	2	2	2	9.6	9.6	9.6	17.767	0	19.053	705500000	8	0	242570000	0	0	234290000	0	0	228640000	0	9	78388000	0	26952000	0	0	26032000	0	0	25404000	0	3	3	2	0	0	0	0	0	0	239210000	307990000	263480000	0	0	0
G4TE11	RuvB-like helicase (EC 3.6.4.12)	TIP49	PIIN_03493	7	7	7	19.7	19.7	19.7	51.292	0	151.88	1969900000	27	0	602590000	10817000	19510000	486060000	0	0	834360000	16524000	27	72958000	0	22318000	400620	722600	18002000	0	0	30902000	611980	8	7	8	0	0	2	0	2	0	726960000	625070000	819910000	0	0	20255000
G4TE12	Related to mitochondrial ribosomal protein L2 of the large subunit	Ribosomal_L2	PIIN_03494	3	3	3	5.8	5.8	5.8	43.995	0	8.1922	217260000	6	64820000	32693000	0	0	51267000	0	0	68480000	0	26	8356100	2493100	1257400	0	0	1971800	0	0	2633800	0	0	3	2	0	0	0	1	0	0	0	67928000	0	0	0	0
G4TE17	Probable 60S ribosomal protein L12	Ribosomal_L11	PIIN_03499	5	5	5	54.5	54.5	54.5	17.641	0	91.21	3453200000	35	0	1154300000	14065000	0	1165700000	1191100	0	1054600000	63510000	8	431650000	0	144280000	1758100	0	145710000	148880	0	131820000	7938800	8	13	9	2	0	3	0	0	0	1170200000	1565000000	1155500000	28002000	0	63914000
G4TE43	Related to POL12 (DNA-directed DNA polymerase alpha)	DNA_pol_E_B	PIIN_03502	2	2	2	6.6	6.6	6.6	53.504	0	13.561	170530000	1	0	30055000	0	0	40916000	0	0	99555000	0	25	6821000	0	1202200	0	0	1636600	0	0	3982200	0	0	0	1	0	0	0	0	0	0	0	0	108050000	0	0	0
G4TE25	Glycerol-3-phosphate dehydrogenase [NAD(+)] (EC 1.1.1.8)	NAD_Gly3P_dh_N	PIIN_03511	4	4	4	16.8	16.8	16.8	40.972	0	31.482	273410000	10	45020000	37601000	5366400	8551200	48499000	2419100	3579400	78889000	43485000	20	13671000	2251000	1880000	268320	427560	2425000	120960	178970	3944500	2174300	2	2	1	0	0	5	0	0	0	62133000	67622000	59700000	6227400	0	52443000
G4TE48	Uncharacterized protein	ApbA	PIIN_03515	5	5	5	20.9	20.9	20.9	39.239	0	16.294	141180000	9	0	4652500	0	27038000	19333000	34426000	0	5585100	50148000	19	7430700	0	244870	0	1423100	1017500	1811900	0	293950	2639400	0	0	0	0	5	4	0	0	0	0	26403000	0	0	173300000	58464000
G4TE51	Related to CDC39-component of the CCR4-NOT complex	Not1	PIIN_03519	11	11	11	8.5	8.5	8.5	238.52	0	24.518	907900000	9	0	441920000	3446300	0	175070000	1686100	0	281370000	4409900	108	8406400	0	4091800	31910	0	1621000	15612	0	2605200	40832	2	4	3	0	0	0	0	0	0	369350000	250440000	366590000	0	8340000	0
G4TE33;G4TW39	Histone H4	#N/A	PIIN_03526 PIIN_04354 PIIN_09519	16	16	16	71.8	71.8	71.8	11.412	0	323.31	69308000000	178	0	36489000000	508800000	305930000	16751000000	50831000	16862000	14525000000	660880000	6	11551000000	0	6081500000	84800000	50988000	2791800000	8471900	2810400	2420900000	110150000	65	41	26	14	8	19	0	4	1	37598000000	23272000000	14162000000	535220000	192980000	840480000
G4TE38	Uncharacterized protein	RRM_1	PIIN_03531	6	6	6	14.3	14.3	14.3	67.736	0	29	737480000	8	0	311610000	4107400	12390000	111800000	0	0	290930000	6637100	25	29499000	0	12464000	164300	495590	4472100	0	0	11637000	265490	3	2	3	0	0	0	0	0	0	271830000	216990000	291230000	0	0	8135800
G4TE42	Related to mitochondrial rRNA processing protein PRP12	RNA12	PIIN_03535	3	3	3	3.4	3.4	3.4	108.62	0	14.296	408230000	3	0	81046000	0	0	104880000	0	0	222300000	0	57	7161800	0	1421900	0	0	1840000	0	0	3900000	0	0	1	2	0	0	0	0	0	0	0	0	241260000	0	0	0
G4TE65	Probable clathrin assembly protein AP47	Adap_comp_sub	PIIN_03547	3	3	3	8.3	8.3	8.3	49.867	0	14.601	560230000	9	0	200380000	8500800	0	137590000	0	0	205820000	7940200	25	22409000	0	8015300	340030	0	5503600	0	0	8232700	317610	1	5	1	1	0	1	0	0	0	209340000	187790000	214530000	0	0	9733100
G4TE89	Probable alanine transaminases	Aminotran_1_2	PIIN_03558	18	18	18	55.4	55.4	55.4	52.421	0	323.31	17557000000	117	0	8060200000	311490000	207350000	2733900000	12679000	0	6061200000	170350000	22	798050000	0	366370000	14158000	9425100	124270000	576340	0	275510000	7743200	39	19	27	13	1	15	0	3	0	7989600000	4164500000	6075600000	266290000	96654000	214680000
G4TE91	DNA helicase (EC 3.6.4.12)	MCM	PIIN_03562	5	5	5	9.2	9.2	9.2	102.44	0	25.459	577250000	6	0	223180000	11948000	0	151320000	0	0	188090000	2706200	48	12026000	0	4649700	248920	0	3152500	0	0	3918600	56379	3	1	1	1	0	0	0	0	0	201670000	200040000	232260000	0	0	3317300
G4TE93	S-methyl-5'-thioadenosine phosphorylase (EC 2.4.2.28) (5'-methylthioadenosine phosphorylase) (MTA phosphorylase) (MTAP) (MTAPase)	PNP_UDP_1	PIIN_03564	6	6	6	37.8	37.8	37.8	34.797	0	53.387	618310000	16	11166000	21772000	150290000	360310000	50809000	0	0	10473000	13487000	14	44165000	797580	1555100	10735000	25736000	3629200	0	0	748100	963340	0	0	1	9	0	2	0	4	0	0	0	11367000	141270000	0	25554000
G4TE74	Eukaryotic translation initiation factor 3 subunit L (eIF3l)	Paf67	PIIN_03566	7	7	7	18.7	18.7	18.7	73.111	0	108.15	1369600000	19	0	387580000	4701800	0	290570000	0	0	681740000	5009800	30	45653000	0	12919000	156730	0	9685700	0	0	22725000	166990	3	6	10	0	0	0	0	0	0	421470000	407950000	694890000	0	0	6141000
G4TE75	AB hydrolase-1 domain-containing protein	Abhydrolase_6	PIIN_03567	2	2	2	12.6	12.6	12.6	52.762	0	21.912	341320000	2	0	244250000	6011200	0	0	0	0	91056000	0	23	14840000	0	10620000	261350	0	0	0	0	3959000	0	1	0	1	0	0	0	0	0	0	244250000	0	0	6011200	0	0
G4TE80	Related to LCB1-serine C-palmitoyltransferase subunit	Aminotran_1_2	PIIN_03572	3	3	3	7.5	7.5	7.5	65.578	0	8.886	231660000	3	0	90597000	2596700	0	39065000	0	0	96140000	3257000	26	8909800	0	3484500	99874	0	1502500	0	0	3697700	125270	2	0	1	0	0	0	0	0	0	100270000	57371000	90647000	0	0	3992400
G4TE95	Acetyl-coenzyme A synthetase (EC 6.2.1.1)	AMP-binding_C	PIIN_03574	8	8	8	18.3	18.3	18.3	73.54	0	323.31	3565000000	32	0	212400000	5681700	0	2532700000	1442200	0	807630000	5163600	35	101860000	0	6068700	162330	0	72361000	41207	0	23075000	147530	2	25	4	0	0	1	0	0	0	289400000	3136000000	967580000	0	0	6329500
G4TE97	GFO_IDH_MocA domain-containing protein	GFO_IDH_MocA	PIIN_03576	4	4	4	18.3	18.3	18.3	40.016	0	18.549	840820000	8	0	327330000	4943100	0	258460000	0	0	226130000	23963000	17	49460000	0	19254000	290770	0	15203000	0	0	13302000	1409600	3	2	2	0	0	1	0	0	0	228720000	332100000	364910000	0	0	29374000
G4TE99	Polysacc_synt_4 domain-containing protein	Polysacc_synt_4	PIIN_03578	4	4	4	40.2	40.2	40.2	19.185	0	129.08	664600000	10	0	98954000	0	0	240240000	0	0	325400000	0	9	73844000	0	10995000	0	0	26694000	0	0	36155000	0	2	5	3	0	0	0	0	0	0	162580000	301220000	316410000	0	0	0
G4TEA7	Epimerase domain-containing protein	Epimerase	PIIN_03589	2	2	2	7.6	7.6	7.6	35.365	0	23.699	208170000	1	0	26312000	0	0	62019000	0	0	119840000	0	17	12245000	0	1547800	0	0	3648200	0	0	7049300	0	0	0	1	0	0	0	0	0	0	0	0	130060000	0	0	0
G4TED5	Uroporphyrinogen decarboxylase (EC 4.1.1.37)	URO-D	PIIN_03597	5	5	5	21.6	21.6	21.6	41.293	0	27.113	662010000	14	0	140990000	13054000	254530000	45189000	3508500	47797000	118570000	38370000	18	36778000	0	7833000	725200	14140000	2510500	194920	2655400	6587300	2131700	1	0	1	1	1	6	0	4	0	140990000	0	0	14916000	0	45172000
G4TEB8	Probable negative regulator sulfur controller-3	Skp1	PIIN_03604	3	3	3	24.2	24.2	24.2	18.428	0	21.466	367010000	8	0	115770000	9982600	2643400	139060000	574200	0	85918000	13060000	9	40779000	0	12863000	1109200	293710	15451000	63800	0	9546500	1451100	2	3	1	1	0	1	0	0	0	116270000	192510000	90154000	9982600	0	0
G4TEE4	Phosphoglycerate kinase (EC 2.7.2.3)	PGK	PIIN_03614	19	19	19	61.7	61.7	61.7	44.756	0	323.31	21646000000	117	11370000	9447200000	399040000	1765300000	3252200000	62952000	0	6194600000	512780000	27	801690000	421120	349900000	14779000	65383000	120450000	2331500	0	229430000	18992000	27	17	22	16	5	21	0	9	0	9798900000	4421600000	6275300000	460010000	417220000	456170000
G4TEC7	Uncharacterized protein	#N/A	PIIN_03621	2	2	2	10.6	10.6	10.6	38.592	0	12.735	102990000	9	0	47002000	0	0	15050000	0	1925900	39011000	0	11	9362600	0	4272900	0	0	1368200	0	175080	3546500	0	3	3	3	0	0	0	0	0	0	44817000	30952000	34126000	0	0	0
G4TED0	Related to myosin V	Myosin_head	PIIN_03624	5	5	5	4.7	4.7	4.7	181.67	0	60.006	557300000	8	0	134030000	1660400	0	129990000	0	0	284750000	6870900	83	6714400	0	1614900	20005	0	1566100	0	0	3430700	82782	2	2	4	0	0	0	0	0	0	153800000	181990000	279100000	1660400	0	0
G4TEE8	Uncharacterized protein	#N/A	PIIN_03630	4	4	4	18.2	18.2	18.2	35.312	0	44.682	321470000	7	0	201000000	11947000	0	97673000	965460	0	5628700	4257300	15	21431000	0	13400000	796460	0	6511500	64364	0	375250	283820	4	3	0	0	0	0	0	0	0	181710000	152670000	0	11947000	0	0
G4TEF0	Related to RAD23-nucleotide excision repair protein (Ubiquitin-like protein)	ubiquitin	PIIN_03632	3	3	3	12.5	12.5	12.5	41.083	0	125.58	244590000	12	0	28700000	0	7038300	84780000	0	0	124070000	0	8	30573000	0	3587500	0	879790	10597000	0	0	15509000	0	4	3	5	0	0	0	0	0	0	46146000	135190000	97802000	0	0	0
G4TEF2	Uncharacterized protein	#N/A	PIIN_03634	2	2	2	13.4	13.4	13.4	34.548	0	323.31	211690000	7	0	66327000	9483600	14840000	62828000	0	0	42996000	15215000	10	21169000	0	6632700	948360	1484000	6282800	0	0	4299600	1521500	2	1	1	0	0	3	0	0	0	0	0	46664000	0	0	18650000
G4TEF5	Probable 40S ribosomal protein S2	Ribosomal_S5	PIIN_03638	9	9	9	39.5	39.5	39.5	28.273	0	195.25	4239900000	35	0	1705800000	73897000	10844000	1026300000	1422000	0	1362900000	58796000	15	282660000	0	113720000	4926500	722930	68419000	94798	0	90863000	3919700	11	7	8	3	0	6	0	0	0	1843100000	1378800000	1364700000	70663000	0	75307000
G4TEH1	Uncharacterized protein	AAA_16	PIIN_03644	5	5	5	18.3	18.3	18.3	57.257	0	33.603	427320000	3	0	149390000	0	0	75694000	0	0	202230000	0	26	16435000	0	5745900	0	0	2911300	0	0	7778200	0	1	0	2	0	0	0	0	0	0	117610000	0	251270000	0	0	0
G4TEH6	Related to Phosphatidylinositol-3,4,5-trisphosphate 3-phosphatase PTEN	#N/A	PIIN_03650	2	2	2	4.4	4.4	4.4	63.819	0.00051177	3.6184	111800000	2	0	31592000	0	0	35608000	0	0	44596000	0	29	3855000	0	1089400	0	0	1227900	0	0	1537800	0	0	1	1	0	0	0	0	0	0	0	0	28311000	0	0	0
G4TEG1	Related to iron transport multicopper oxidase	Cu-oxidase	PIIN_03653	9	9	9	16.8	16.8	16.8	65.439	0	237.59	4236700000	49	29384000	2505100000	392210000	138320000	316380000	14274000	123130000	637850000	80117000	24	176530000	1224300	104380000	16342000	5763200	13183000	594740	5130300	26577000	3338200	17	2	2	12	3	3	0	4	6	2223300000	559010000	847130000	356730000	100500000	103790000
G4TEG3	Related to deacetylase	LysM	PIIN_03655	6	6	6	17.5	17.5	17.5	74.379	0	126.83	901790000	13	0	118610000	45006000	138360000	278530000	0	140940000	180340000	0	17	53046000	0	6977200	2647400	8138600	16384000	0	8290300	10609000	0	0	3	1	2	0	0	0	3	4	0	398560000	177560000	45006000	0	0
G4TEG8;G4TU86	Related to glycosyl hydrolase, putative-Aspergillus fumigatus	SRF-TF	PIIN_03660	10	10	10	9.8	9.8	9.8	110.85	0	67.578	2122300000	33	14559000	13275000	1584800000	260160000	0	943410	182090000	9305400	57195000	42	50532000	346640	316080	37733000	6194200	0	22462	4335600	221560	1361800	0	0	0	23	0	3	1	3	3	13275000	0	0	1569700000	5791400	84131000
G4TEI5	Related to membrane protein, peroxisomal	Mpv17_PMP22	PIIN_03669	4	4	4	18.6	18.6	18.6	24.438	0	15.716	1158900000	11	0	642710000	9115000	0	233950000	0	0	262710000	10408000	8	144860000	0	80339000	1139400	0	29244000	0	0	32839000	1301000	5	4	1	1	0	0	0	0	0	570360000	448450000	228530000	9115000	0	0
G4TEI9	Probable YHM2-Protein of the mitochondrial carrier family (Mculture filtrate)	Mito_carr	PIIN_03673	5	5	5	25	25	25	32.319	0	36.859	829480000	17	0	357720000	0	0	290460000	0	0	180520000	775090	15	55298000	0	23848000	0	0	19364000	0	0	12035000	51673	7	4	5	0	0	1	0	0	0	332890000	247050000	243240000	0	0	950110
G4TEL1	Uncharacterized protein	TRAPPC-Trs85	PIIN_03678	2	2	2	1.2	1.2	1.2	144.33	0	9.0707	48003000	3	0	17218000	0	0	7021000	0	0	23764000	0	60	800050	0	286970	0	0	117020	0	0	396060	0	1	1	1	0	0	0	0	0	0	0	0	25791000	0	0	0
G4TEL2	Related to DigA protein	Pep3_Vps18	PIIN_03679	3	3	3	5.6	5.6	5.6	127.44	0	4.5831	116890000	1	0	21040000	0	0	67301000	0	0	28551000	0	51	2292000	0	412560	0	0	1319600	0	0	559820	0	0	1	0	0	0	0	0	0	0	0	91912000	0	0	0	0
G4TEL5	Uncharacterized protein	#N/A	PIIN_03682	5	5	5	19.6	19.6	19.6	43.917	0	323.31	3208200000	31	0	701320000	0	4460400	918700000	0	0	1583700000	0	19	168850000	0	36912000	0	234760	48353000	0	0	83353000	0	9	10	12	0	0	0	0	0	0	703250000	1280800000	1626500000	0	0	0
G4TEJ3	Related to copper radical oxidase-Phanerochaete chrysosporium	WSC	PIIN_03683	5	2	1	15.7	5.3	3.6	50.034	0	16.496	8026700000	96	0	40442000	184530000	307770000	146670000	85959000	7015200000	9568600	236470000	20	401330000	0	2022100	9226600	15389000	7333400	4298000	350760000	478430	11823000	3	6	2	7	3	8	0	9	58	40453000	200290000	0	180850000	412580000	288850000
G4TEJ7	Uncharacterized protein	#N/A	PIIN_03687	7	7	7	48.5	48.5	48.5	20.739	0	225.57	20562000000	69	12977000000	0	14284000	5933100000	0	5655600	1627200000	0	4765500	6	3427000000	2162800000	0	2380600	988860000	0	942590	271200000	0	794240	0	0	0	1	2	0	29	19	18	0	0	0	10483000	30958000	6659000
G4TEJ9	Small nuclear ribonucleoprotein Sm D2 (Sm-D2) (snRNP core protein D2)	LSM	PIIN_03689	3	3	3	32	32	32	13.988	0	261.49	1484200000	9	0	561310000	8085800	0	410770000	0	0	493650000	10416000	7	212030000	0	80187000	1155100	0	58682000	0	0	70522000	1488000	2	3	3	0	0	1	0	0	0	575600000	598040000	484430000	0	0	12768000
G4TEN7	Related to dihydrodipicolinate synthetase	DHDPS	PIIN_03714	2	2	2	7.7	7.7	7.7	39.603	0	13.086	470290000	5	0	49756000	19195000	13102000	159750000	1194800	0	220300000	6988800	13	36176000	0	3827400	1476500	1007900	12289000	91907	0	16946000	537600	0	2	2	1	0	0	0	0	0	0	218470000	238800000	19195000	0	0
G4TEM8	Tom37 domain-containing protein	Tom37	PIIN_03723	3	3	3	9	9	9	35.084	0	5.3197	264860000	4	0	121930000	0	0	94110000	0	0	48818000	0	13	20374000	0	9379600	0	0	7239200	0	0	3755200	0	1	2	1	0	0	0	0	0	0	99302000	96560000	107580000	0	0	0
G4TEQ3	Lysophospholipase NTE1 (EC 3.1.1.5) (Intracellular phospholipase B)	cNMP_binding	PIIN_03741	5	5	5	5	5	5	168.17	0	10.864	553740000	2	0	243540000	0	0	123770000	0	0	185730000	689020	76	7286000	0	3204500	0	0	1628500	0	0	2443900	9066	1	1	0	0	0	0	0	0	0	0	0	201580000	0	0	844600
G4TEQ4	T-complex protein 1 subunit eta (TCP-1-eta) (CCT-eta)	Cpn60_TCP1	PIIN_03742	5	5	5	15.3	15.3	15.3	61.019	0	67.52	933370000	13	0	288250000	12694000	0	245600000	0	2296100	380850000	3673500	32	29168000	0	9007700	396700	0	7675100	0	71754	11902000	114800	4	3	5	0	0	1	0	0	0	279510000	360030000	397470000	12694000	0	0
G4TES8	3-methyl-2-oxobutanoate hydroxymethyltransferase (EC 2.1.2.11)	Pantoate_transf	PIIN_03772	2	2	2	13.1	13.1	13.1	31.933	0	13.219	161140000	3	0	66700000	0	0	34630000	0	0	59811000	0	16	10071000	0	4168800	0	0	2164400	0	0	3738200	0	1	1	1	0	0	0	0	0	0	0	0	64914000	0	0	0
G4TET4	Related to Splicing factor 3 subunit 1	Surp	PIIN_03789	2	2	2	4.7	4.7	4.7	83.056	0.0057471	2.1581	71554000000	1	5576100000	49821000	2743100000	20504000000	82155000	2764700000	33638000000	48317000	6147400000	33	2168300000	168970000	1509700	83125000	621330000	2489500	83780000	1019300000	1464100	186280000	0	0	0	0	1	0	0	0	0	0	0	52439000	0	0	7535500000
G4TEV8	Related to Prolyl endopeptidase	Peptidase_S9	PIIN_03797	10	10	10	17.7	17.7	17.7	84.301	0	69.447	1058800000	21	169910000	22805000	326630000	391930000	14258000	902570	129510000	0	2890000	43	24624000	3951400	530360	7596000	9114600	331580	20990	3011900	0	67209	0	0	0	18	0	0	0	3	0	22805000	0	0	326630000	0	0
G4TEW8	Probable TYS1-tyrosyl-tRNA synthetase	tRNA-synt_1b	PIIN_03800	3	3	3	7.6	7.6	7.6	49.931	0	25.007	435920000	13	0	109390000	4915900	10508000	120580000	19714000	0	154770000	16026000	29	15032000	0	3772200	169520	362350	4158100	679780	0	5337000	552610	1	4	4	0	3	1	0	0	0	111210000	167060000	163780000	0	97512000	0
G4TEX0	Probable vacuolar ATP synthase subunit D	ATP-synt_D	PIIN_03802	2	2	2	9.2	9.2	9.2	28.793	0	20.153	184940000	4	0	41566000	4343000	4848000	56743000	0	0	73692000	3747500	13	14226000	0	3197400	334080	372930	4364800	0	0	5668600	288270	1	2	1	0	0	0	0	0	0	0	76203000	81269000	0	0	4593700
G4TEX5	Probable ERG25-C-4 methyl sterol oxidase	FA_hydroxylase	PIIN_03807	3	3	3	7.6	7.6	7.6	39.4	0	32.091	150190000	10	0	26944000	0	0	11839000	0	0	108440000	2975400	8	18774000	0	3368100	0	0	1479900	0	0	13554000	371930	2	1	7	0	0	0	0	0	0	28332000	25122000	107350000	0	0	3647300
G4TEX7	Cleavage and polyadenylation specificity factor subunit 5	NUDIX_2	PIIN_03809	2	2	2	14.1	14.1	14.1	23.733	0	5.2053	278600000	3	0	106880000	0	10726000	79297000	0	0	80377000	1322400	10	27860000	0	10688000	0	1072600	7929700	0	0	8037700	132240	1	1	1	0	0	0	0	0	0	0	0	87234000	0	0	1621000
G4TEX8	Uncharacterized protein	HSA	PIIN_03814	2	2	2	3.9	3.9	3.9	114.09	0	7.6334	31652000	0	0	0	0	0	0	0	0	31652000	0	47	673450	0	0	0	0	0	0	0	673450	0	0	0	0	0	0	0	0	0	0	0	0	34353000	0	0	0
G4TEZ9	Uncharacterized protein	UPF0172	PIIN_03815	5	5	5	14	14	14	51.958	0	17.486	1509400000	11	0	709640000	3440300	0	157000000	591470	0	630440000	8327600	26	58055000	0	27294000	132320	0	6038500	22749	0	24248000	320290	5	3	3	0	0	0	0	0	0	555740000	503700000	548850000	0	2925700	0
G4TF00	Glycogen [starch] synthase (EC 2.4.1.11)	Glycogen_syn	PIIN_03816	11	11	11	25.1	25.1	25.1	83.731	0	194.03	3506500000	29	0	2161000000	40046000	29334000	575530000	0	0	669810000	30765000	30	116880000	0	72034000	1334900	977820	19184000	0	0	22327000	1025500	16	5	5	2	0	1	0	0	0	2122100000	780580000	771280000	46926000	0	30833000
G4TF08	Probable PRP43-involved in spliceosome disassembly	DEAD	PIIN_03835	3	3	3	8.2	8.2	8.2	86.167	0	53.636	412560000	7	0	110960000	5371400	0	81643000	0	0	210210000	4369200	37	11150000	0	2998900	145170	0	2206600	0	0	5681400	118090	1	2	3	0	0	1	0	0	0	164420000	0	174690000	0	0	5355800
G4TF10	Probable CDC12-septin	Septin	PIIN_03838	9	9	8	34.6	34.6	32.2	43.565	0	323.31	4514800000	46	0	1408600000	112910000	37244000	1236000000	8180500	0	1599900000	111960000	22	205220000	0	64026000	5132300	1692900	56182000	371840	0	72725000	5089300	9	12	12	6	1	6	0	0	0	1417600000	1709500000	1705900000	100120000	46329000	144170000
G4TF11	Probable ornithine carbamoyltransferase	OTCace	PIIN_03839	6	6	6	17	17	17	40.199	0	18.112	1569100000	9	0	449660000	12958000	21577000	345700000	23965000	0	696660000	18599000	17	92301000	0	26451000	762240	1269200	20335000	1409700	0	40980000	1094100	0	3	3	0	3	0	0	0	0	482590000	665180000	530100000	0	116000000	25343000
G4TEZ0	Probable ribosomal protein S28B	Ribosomal_S28e	PIIN_03840	4	4	4	48.6	48.6	48.6	7.8111	0	36.538	946930000	12	0	576160000	7610300	18567000	195110000	0	0	142140000	7350100	4	236730000	0	144040000	1902600	4641700	48777000	0	0	35535000	1837500	4	4	2	1	0	0	0	1	0	491130000	290510000	215240000	0	0	9009700
G4TEZ1	Related to putative nucleoside-diphosphate-sugar epimerase-Coprinellus disseminatus	3Beta_HSD	PIIN_03841	3	3	3	22	22	22	30.105	0	21.529	534530000	2	0	359540000	1436400	0	101470000	0	0	72090000	0	18	29696000	0	19974000	79798	0	5637300	0	0	4005000	0	2	0	0	0	0	0	0	0	0	359690000	138430000	0	1436400	0	0
G4TF13	Uncharacterized protein	#N/A	PIIN_03846	3	3	3	9.9	9.9	9.9	41.895	0	5.6977	66492000	3	0	0	2177800	15601000	13725000	2860100	2909400	15316000	13903000	22	3022400	0	0	98991	709130	623860	130010	132240	696200	631940	0	0	0	0	1	1	0	1	0	0	0	16623000	0	0	17042000
G4TF19	Related to acyl-coa dehydrogenase, long-chain specific	Acyl-CoA_dh_1	PIIN_03852	5	5	3	17.2	17.2	13	49.735	0	44.541	586190000	18	0	158570000	4126200	13062000	188460000	1302400	43837000	171510000	5331500	27	21711000	0	5872900	152820	483770	6979800	48238	1623600	6352100	197460	6	7	4	0	0	0	0	1	0	182920000	231220000	187940000	0	0	6535400
G4TF25	Probable ribosomal protein L34.e	Ribosomal_L34e	PIIN_03858	3	3	3	28.3	28.3	28.3	12.687	0	26.114	2083500000	11	0	663920000	44970000	0	897620000	0	0	462320000	14700000	4	520880000	0	165980000	11242000	0	224410000	0	0	115580000	3674900	3	3	3	1	0	1	0	0	0	861600000	894810000	635150000	44970000	0	0
G4TF47	HEME_HALOPEROXIDASE domain-containing protein	Peroxidase_2	PIIN_03872	4	4	4	16.6	16.6	16.6	33.608	0	30.87	181140000	8	0	106120000	1613300	0	54213000	0	0	19192000	0	16	11321000	0	6632500	100830	0	3388300	0	0	1199500	0	4	3	1	0	0	0	0	0	0	96272000	80513000	24203000	1613300	0	0
G4TF37	Usp domain-containing protein	Usp	PIIN_03876	2	2	2	10.5	10.5	10.5	33.634	0	6.6594	445560000	2	0	141360000	0	0	148910000	0	0	155290000	0	12	37130000	0	11780000	0	0	12409000	0	0	12941000	0	1	1	0	0	0	0	0	0	0	0	203360000	0	0	0	0
G4TF53	Related to MTD1-methylenetetrahydrofolate dehydrogenase (NAD+)	THF_DHG_CYH	PIIN_03886	2	2	2	8	8	8	40.752	0	5.7082	348650000	4	0	110820000	12674000	0	94750000	0	0	115410000	15000000	22	15848000	0	5037300	576080	0	4306800	0	0	5245800	681830	1	1	1	1	0	0	0	0	0	108670000	119380000	137420000	0	0	18387000
G4TF57	Probable pre-mRNA splicing factor prp1	PRP1_N	PIIN_03890	3	3	3	3.4	3.4	3.4	103.07	0.00051046	3.5991	1992500000	3	0	6921200	0	38714000	5287900	0	0	1934500000	6990400	51	39068000	0	135710	0	759100	103680	0	0	37932000	137070	0	0	3	0	0	0	0	0	0	0	0	2099600000	0	0	8568800
G4TF58	Related to Enoyl-CoA hydratase	ECH_1	PIIN_03891	2	2	2	16.2	16.2	16.2	30.509	0	30.736	63003000	3	0	39045000	0	0	21034000	0	0	2923000	0	17	3706000	0	2296800	0	0	1237300	0	0	171940	0	2	1	0	0	0	0	0	0	0	39045000	0	0	0	0	0
G4TF81	S-(hydroxymethyl)glutathione dehydrogenase (EC 1.1.1.284)	ADH_zinc_N	PIIN_03903	2	2	2	11.4	11.4	11.4	40.152	0	11.952	330460000	6	0	72213000	9151400	41634000	105570000	3421000	0	90297000	8178700	19	17393000	0	3800700	481650	2191300	5556200	180050	0	4752500	430460	0	1	1	1	1	1	0	1	0	0	144170000	0	9151400	0	0
G4TF69	Related to aldehyde dehydrogenase	Aldedh	PIIN_03913	2	2	2	7.2	7.2	7.2	70.474	0	61.353	151390000	2	0	23224000	0	0	29288000	0	0	98883000	0	26	5822900	0	893210	0	0	1126500	0	0	3803200	0	0	0	2	0	0	0	0	0	0	0	0	107320000	0	0	0
G4TF91	Uncharacterized protein	GST_C_3	PIIN_03924	7	7	7	32	32	32	28.404	0	232.67	1914400000	29	0	659980000	8235400	348090000	694200000	2981000	0	191790000	9172900	12	159540000	0	54998000	686280	29007000	57850000	248410	0	15982000	764410	8	8	2	0	0	1	0	10	0	777650000	797720000	218120000	0	0	11244000
G4TFB6	Related to Glucose oxidase	GMC_oxred_N	PIIN_03934	6	6	6	15.1	15.1	15.1	69.753	0	165.68	1821300000	35	50663000	288930000	318840000	398280000	240960000	0	343500000	177940000	2163100	24	75887000	2111000	12039000	13285000	16595000	10040000	0	14312000	7414300	90127	3	4	1	8	0	0	2	8	9	250310000	366370000	194450000	310880000	0	0
G4TFC7	Uncharacterized protein	Mob1_phocein	PIIN_03960	3	3	3	11.7	11.7	11.7	55.956	0	56.48	300760000	12	0	112540000	0	0	82920000	0	0	101290000	4019800	18	16709000	0	6252000	0	0	4606700	0	0	5627100	223320	4	3	3	0	0	2	0	0	0	117990000	107480000	110240000	0	0	4927500
G4TFF5	Phospholipid scramblase	Scramblase	PIIN_03976	6	6	6	25.1	25.1	25.1	40.281	0	26.792	677020000	10	0	196240000	0	0	182420000	0	0	298360000	0	17	39825000	0	11543000	0	0	10731000	0	0	17551000	0	2	4	4	0	0	0	0	0	0	168510000	310390000	290290000	0	0	0
G4TFD7	Uncharacterized protein	WSC	PIIN_03979	7	7	6	29.9	29.9	26.3	29.789	0	249.21	6097900000	76	840100000	56863000	1175300000	12078000	562160000	1719000000	624300000	0	1108100000	10	609790000	84010000	5686300	117530000	1207800	56216000	171900000	62430000	0	110810000	0	1	0	12	31	17	8	0	7	0	767740000	0	978440000	8207200000	1851000000
G4TFD8	Uncharacterized protein	WSC	PIIN_03980	5	4	4	35.2	31.4	31.4	28.469	0	41.149	53764000	7	0	0	0	0	0	50075000	3689000	0	0	9	5973800	0	0	0	0	0	5563900	409890	0	0	0	0	0	0	7	0	0	0	0	0	0	0	0	247690000	0
G4TFE2	Probable PGM2-phosphoglucomutase	PGM_PMM_IV	PIIN_03984	16	16	16	39.2	39.2	39.2	61.262	0	266.17	4220600000	73	280870000	1263400000	169400000	290800000	861750000	71797000	11482000	815090000	455990000	32	131890000	8777300	39480000	5293600	9087600	26930000	2243700	358820	25471000	14250000	10	8	7	11	9	22	0	6	0	1235200000	1207000000	882690000	158520000	466300000	458670000
G4TFF6	L51_S25_CI-B8 domain-containing protein	L51_S25_CI-B8	PIIN_03989	2	2	2	12.1	12.1	12.1	19.458	0	3.88	289970000	2	0	65574000	0	0	83365000	0	0	141040000	0	10	28997000	0	6557400	0	0	8336500	0	0	14104000	0	0	0	2	0	0	0	0	0	0	77030000	99087000	156380000	0	0	0
G4TFG7	Related to ATP17-ATP synthase complex, subunit f	F1F0-ATPsyn_F	PIIN_04001	2	2	2	36.7	36.7	36.7	10.361	0	66.165	571280000	4	0	348620000	6475600	0	176800000	0	0	31885000	7498000	4	142820000	0	87155000	1618900	0	44200000	0	0	7971300	1874500	2	1	0	0	0	1	0	0	0	339170000	250900000	0	0	0	9191000
G4TFI1	Related to actin cytoskeleton organization protein-Laccaria bicolor	NatB_MDM20	PIIN_04002	7	7	7	7.5	7.5	7.5	131.52	0	70.766	7308500000	26	3630300000	244780000	4294600	2508100000	298640000	0	103120000	513940000	5351900	59	123870000	61530000	4148900	72790	42510000	5061600	0	1747800	8710800	90711	5	8	11	1	0	1	0	0	0	258770000	391780000	559860000	0	0	6560400
G4TFG8	Succinate--CoA ligase [ADP-forming] subunit alpha, mitochondrial (EC 6.2.1.5) (Succinyl-CoA synthetase subunit alpha) (SCS-alpha)	Ligase_CoA	PIIN_04011	4	4	4	16.4	16.4	16.4	34.282	0	22.069	1775900000	10	0	649380000	15962000	0	530180000	0	0	568890000	11484000	16	110990000	0	40586000	997600	0	33136000	0	0	35555000	717740	3	3	1	1	0	2	0	0	0	657690000	772020000	561140000	0	0	14077000
G4TFG9	Probable cell division control protein CDC3	Septin	PIIN_04012	6	5	5	17.8	15.7	15.7	48.197	0	164.05	1578900000	12	0	469690000	20847000	0	319310000	0	0	748630000	20414000	20	78945000	0	23485000	1042300	0	15965000	0	0	37432000	1020700	2	3	6	0	0	1	0	0	0	492860000	466030000	759380000	0	0	25024000
G4TFH4	Probable endopeptidase K	Peptidase_S8	PIIN_04017	9	9	9	39.1	39.1	39.1	45.73	0	323.31	7220400000	204	2733400000	0	439060000	1756200000	18995000	95178000	1883700000	0	293770000	16	451270000	170840000	0	27441000	109760000	1187200	5948600	117730000	0	18361000	0	0	0	19	13	16	57	33	66	0	25942000	0	378120000	541630000	327610000
G4TFH8;G4TRT8;G4TGA8	Histone H2B	Histone	PIIN_04021	5	5	5	34.9	34.9	34.9	15.525	0	323.31	20107000000	94	0	10409000000	237860000	46281000	4298100000	16374000	3003500	4821000000	275130000	10	2010700000	0	1040900000	23786000	4628100	429810000	1637400	300350	482100000	27513000	35	21	16	8	3	11	0	0	0	10262000000	6753300000	4263600000	214520000	88116000	347280000
G4TFM5	Probable D-xylulose kinase	FGGY_N	PIIN_04043	4	4	4	9.1	9.1	9.1	61.429	0	22.527	609200000	12	0	111550000	8787600	218880000	109140000	12399000	0	97193000	51249000	22	27691000	0	5070500	399440	9949000	4961000	563580	0	4417900	2329500	0	0	0	1	3	5	0	3	0	0	149050000	0	14892000	29210000	88836000
G4TFL0	Probable acetyl-CoA carboxylase	Carboxyl_trans	PIIN_04044	16	16	15	25.5	25.5	24.4	94.319	0	173.93	4986200000	32	0	2770300000	72465000	29265000	339260000	3150400	0	1689500000	82269000	52	95889000	0	53275000	1393600	562790	6524200	60584	0	32491000	1582100	12	3	10	3	1	3	0	0	0	2457300000	816360000	1793600000	104560000	0	68748000
G4TFJ4	Probable ADE1-phosphoribosylamidoimidazole-succinocarboxamide synthase	SAICAR_synt	PIIN_04049	5	5	5	19.7	19.7	19.7	35.056	0	19.501	598810000	10	0	142360000	14131000	13500000	76808000	3921800	0	320540000	27552000	19	31516000	0	7492500	743730	710530	4042500	206410	0	16870000	1450100	1	0	3	2	1	3	0	0	0	0	0	347880000	14799000	24151000	28352000
G4TFJ6	Probable CDC48-Microsomal protein of CDC48/PAS1/SEC18 family of ATPases	CDC48_N	PIIN_04051	22	22	22	37	37	37	89.589	0	323.31	5022000000	65	0	1830800000	90541000	49165000	1498600000	0	0	1500300000	52488000	41	122490000	0	44655000	2208300	1199100	36551000	0	0	36593000	1280200	18	22	15	6	0	3	0	1	0	1420200000	2252800000	1832800000	67318000	0	87564000
G4TFJ8	Probable MDR1-Mac1p interacting protein	RabGAP-TBC	PIIN_04053	3	3	3	3.7	3.7	3.7	110.66	0	27.606	334600000	7	0	115530000	0	2239600	87042000	0	0	127330000	2463600	50	6692100	0	2310700	0	44792	1740800	0	0	2546500	49272	3	2	2	0	0	0	0	0	0	102090000	125640000	144860000	0	0	3019900
G4TFQ7	Probable NADH dehydrogenase (Ubiquinone) 49K chain	Complex1_49kDa	PIIN_04077	6	6	6	14.9	14.9	14.9	52.081	0	30.655	2131500000	12	0	406320000	2977700	0	732440000	5459700	0	978400000	5943300	29	73501000	0	14011000	102680	0	25257000	188270	0	33738000	204940	2	4	4	0	1	1	0	0	0	446960000	965190000	1056300000	0	27006000	0
G4TFP0	Related to COX10-farnesyl transferase	TauD	PIIN_04083	5	5	5	17.2	17.2	17.2	49.181	0	37.504	806120000	17	0	232550000	1536600	4345100	264050000	0	0	299740000	3906700	20	40306000	0	11628000	76832	217260	13202000	0	0	14987000	195340	7	6	4	0	0	0	0	0	0	274360000	359580000	284530000	0	0	4788900
G4TFP1	GH115_C domain-containing protein	Glyco_hydro_115	PIIN_04084	5	5	5	9	9	9	110.16	0	120.61	204010000	11	0	0	91993000	70915000	0	0	38914000	0	2182700	45	4533500	0	0	2044300	1575900	0	0	864760	0	48504	0	0	0	5	0	0	0	3	3	0	0	0	91993000	0	0
G4TFP6	Related to NADPH2:quinone reductase	ADH_zinc_N	PIIN_04089	3	3	3	7.5	7.5	7.5	37.57	0	7.9494	462510000	5	0	160370000	1539000	0	98677000	0	0	196160000	5754000	16	28907000	0	10023000	96184	0	6167300	0	0	12260000	359630	2	1	2	0	0	0	0	0	0	196350000	132380000	179300000	0	0	7053300
G4TFS0;G4TZ15	Probable nicotinate-nucleotide pyrophosphorylase (Carboxylating) (Fragment)	QRPTase_C	PIIN_04093	2	2	2	8.6	8.6	8.6	19.54	0.0023563	2.6797	169130000	1	0	64976000	6639300	8140300	36456000	0	0	46677000	6246900	12	14095000	0	5414600	553270	678360	3038000	0	0	3889800	520580	0	1	0	0	0	0	0	0	0	0	0	50659000	0	0	7657500
G4TFS1	Uncharacterized protein	Pil1	PIIN_04094	7	7	7	19.7	19.7	19.7	58.058	0	323.31	3893100000	24	0	1743100000	44977000	38604000	1079000000	0	5021500	945250000	37111000	22	176960000	0	79234000	2044400	1754700	49043000	0	228250	42966000	1686900	7	7	5	2	0	3	0	0	0	1772400000	1429600000	1040600000	36616000	0	53853000
G4TFR3	Zn(2)-C6 fungal-type domain-containing protein	Zn_clus	PIIN_04099	2	2	2	3.2	3.2	3.2	104.73	0	4.1051	53286000	3	0	0	0	0	20955000	0	0	32331000	0	44	1211000	0	0	0	0	476250	0	0	734790	0	1	1	1	0	0	0	0	0	0	0	0	35089000	0	0	0
G4TFT6	6-phosphogluconate dehydrogenase, decarboxylating (EC 1.1.1.44)	6PGD	PIIN_04107	23	23	23	60.7	60.7	60.7	53.766	0	323.31	19822000000	185	0	6568700000	447140000	633260000	5817600000	252410000	10946000	5350200000	741640000	26	762380000	0	252640000	17198000	24356000	223750000	9708200	421010	205780000	28525000	40	40	31	15	21	29	0	9	0	6687600000	7693000000	5859100000	471960000	1234000000	898840000
G4TFT9	Probable beta-glucosidase	Glyco_hydro_3	PIIN_04111	41	41	41	64.3	64.3	64.3	80.914	0	323.31	261580000000	1820	14599000000	292470000	9629700000	73640000000	742150000	17942000000	103260000000	166560000	41310000000	31	8438100000	470940000	9434400	310640000	2375500000	23940000	578780000	3330900000	5372900	1332600000	2	7	1	147	368	488	101	203	503	279260000	990840000	209940000	9170200000	85534000000	52178000000
G4TFU0	Probable VAC8-vacuolar membrane protein, required for the cytoplasm-to-vacuole targeting	Arm	PIIN_04112	5	5	5	13	13	13	68.799	0	196.94	1072000000	18	8063300	378260000	6840600	5333200	262850000	418790	0	402990000	7278100	30	35735000	268780	12609000	228020	177770	8761800	13960	0	13433000	242600	6	4	6	1	0	1	0	0	0	370790000	375420000	428400000	6840600	0	0
G4TFS5	Related to septin 3	Septin	PIIN_04115	10	10	10	50.6	50.6	50.6	41.482	0	323.31	2287900000	29	0	702960000	43733000	7009200	489790000	2735400	0	1001300000	40427000	16	142990000	0	43935000	2733300	438080	30612000	170960	0	62578000	2526700	9	6	8	3	0	3	0	0	0	750080000	743630000	964830000	41612000	0	51676000
G4TFS7	Aconitate hydratase, mitochondrial (Aconitase) (EC 4.2.1.-)	Aconitase	PIIN_04117	3	3	3	4.5	4.5	4.5	86	0	54.128	262150000	3	0	72741000	0	0	90102000	0	0	99302000	0	35	7489900	0	2078300	0	0	2574300	0	0	2837200	0	0	2	1	0	0	0	0	0	0	0	96369000	134460000	0	0	0
G4TFV7	FAD-binding PCMH-type domain-containing protein	FAD_binding_4	PIIN_04141	9	9	9	25	25	25	68.844	0	210.84	7338300000	67	2138500000	26252000	13756000	3038800000	24127000	0	2075100000	21675000	0	26	282240000	82252000	1009700	529090	116880000	927970	0	79813000	833670	0	0	0	0	1	0	0	20	21	25	0	32950000	0	13756000	0	0
G4TFV8	Related to ankyrin repeat-containing protein-Dictyostelium discoideum	#N/A	PIIN_04142	3	3	3	6.3	6.3	6.3	95.028	0	11.402	206730000	3	11540000	39245000	0	0	71103000	0	0	84837000	0	37	5587200	311900	1060700	0	0	1921700	0	0	2292900	0	1	1	1	0	0	0	0	0	0	0	0	92075000	0	0	0
G4TFU8	Kinase (EC 2.7.-.-)	IPK	PIIN_04150	7	7	7	30.9	30.9	30.9	38.991	0	191.71	2990800000	29	0	838550000	36958000	68308000	690200000	841880	0	1346700000	9236100	22	135950000	0	38116000	1679900	3104900	31373000	38267	0	61215000	419820	8	6	11	1	0	1	0	2	0	1140100000	839990000	1146100000	34898000	0	0
G4TFW3	Related to MRPL10-mitochondrial ribosomal protein, large subunit	Ribosomal_L27A	PIIN_04154	3	3	3	19.8	19.8	19.8	27.929	0	50.874	358190000	3	0	73102000	0	0	109860000	0	0	175230000	0	19	18852000	0	3847500	0	0	5781900	0	0	9222900	0	0	1	2	0	0	0	0	0	0	82517000	121470000	209330000	0	0	0
G4TFW5	Uridylate kinase (UK) (EC 2.7.4.14) (ATP:UMP phosphotransferase) (Deoxycytidylate kinase) (CK) (dCMP kinase) (Uridine monophosphate kinase) (UMP kinase) (UMPK)	ADK	PIIN_04156	4	4	4	23.1	23.1	23.1	25.557	0	17.168	1054400000	14	0	327100000	20488000	7814900	260800000	0	3329300	407750000	27120000	15	70294000	0	21807000	1365900	520990	17387000	0	221950	27184000	1808000	3	2	6	1	0	2	0	0	0	345740000	345320000	434760000	0	0	33243000
G4TFW6	Probable nitrilase (NIT3)	CN_hydrolase	PIIN_04157	7	7	7	32.2	32.2	32.2	32.89	0	114.91	2313000000	30	7209700	482110000	223690000	546070000	255180000	6811800	176840000	587100000	27983000	17	136060000	424100	28360000	13158000	32122000	15010000	400700	10402000	34535000	1646000	4	1	5	8	0	3	0	7	2	477620000	358400000	631770000	223740000	32427000	31195000
G4TFV1	DAGKc domain-containing protein	DAGK_cat	PIIN_04158	2	2	2	10.5	10.5	10.5	45.679	0	11.382	123810000	2	0	102610000	10230000	0	0	0	0	0	10974000	21	5895900	0	4886200	487120	0	0	0	0	0	522580	2	0	0	0	0	0	0	0	0	102610000	0	0	0	0	13452000
G4TFY1	Related to HSP82-Heat shock protein	HSP90	PIIN_04163	3	3	3	6.1	6.1	6.1	95.406	0	71.062	446690000	11	0	173530000	0	0	118830000	0	3093500	151230000	0	49	9116000	0	3541400	0	0	2425200	0	63132	3086400	0	4	4	3	0	0	0	0	0	0	186200000	154220000	159530000	0	0	0
G4TFY7	Uncharacterized protein	#N/A	PIIN_04169	2	2	2	9.1	9.1	9.1	26.045	0.0053144	2.1628	371230000	1	0	7165200	0	11668000	159830000	0	0	192570000	0	10	37123000	0	716520	0	1166800	15983000	0	0	19257000	0	0	0	1	0	0	0	0	0	0	0	0	209000000	0	0	0
G4TG05	Related to peroxisome assembly protein car1	Pex2_Pex12	PIIN_04172	3	3	3	10.1	10.1	10.1	52.823	0	13.46	146590000	5	0	58300000	0	0	28910000	0	0	59381000	0	24	6108000	0	2429200	0	0	1204600	0	0	2474200	0	2	2	1	0	0	0	0	0	0	0	52176000	51754000	0	0	0
G4TG19	Uncharacterized protein	Acyl-CoA_dh_1	PIIN_04213	2	2	2	4.4	4.4	4.4	57.254	0	11.506	76101000	3	0	43879000	815750	0	13446000	0	0	17961000	0	28	2717900	0	1567100	29134	0	480230	0	0	641450	0	2	1	0	0	0	0	0	0	0	0	0	19493000	815750	0	0
G4TG47	Transketolase (EC 2.2.1.1)	Transketolase_N	PIIN_04229	13	13	13	34	34	34	74.219	0	323.31	7710100000	48	0	2981700000	138010000	103480000	1994800000	7044700	0	2333200000	151880000	28	275360000	0	106490000	4929000	3695700	71244000	251600	0	83328000	5424400	12	15	12	2	1	4	0	2	0	2937500000	2888700000	2412000000	178550000	53342000	127150000
G4TG53	Related to acyl-coa dehydrogenase, long-chain specific	Cyt-b5	PIIN_04235	4	2	2	10.3	6.7	6.7	58.256	0	14.394	185450000	5	0	117870000	3403900	0	54886000	0	0	9298800	0	30	6181800	0	3928900	113460	0	1829500	0	0	309960	0	3	2	0	0	0	0	0	0	0	125150000	67672000	0	3403900	0	0
G4TG60	Uncharacterized protein	Aldose_epim	PIIN_04237	4	4	4	14.4	14.4	14.4	47.822	0	5.3005	280390000	2	0	152680000	3498600	22427000	64645000	560530	0	35462000	1115900	20	14019000	0	7634000	174930	1121400	3232200	28026	0	1773100	55794	1	0	1	0	0	0	0	0	0	152680000	0	0	0	0	1367800
G4TG61	Uncharacterized protein	Zn_clus	PIIN_04238	4	4	4	6.9	6.9	6.9	102.52	0	25.436	290680000	11	11518000	112350000	770330	1588800	36028000	0	0	126600000	1824800	36	8074400	319950	3120800	21398	44132	1000800	0	0	3516600	50688	5	2	4	0	0	0	0	0	0	87659000	65215000	146080000	0	0	2236800
G4TG66	Related to tRNA-splicing endonuclease	tRNA_int_end_N2	PIIN_04247	3	3	3	13.3	13.3	13.3	48.731	0	7.534	108860000	3	0	27667000	0	0	25410000	0	0	55783000	0	27	4031900	0	1024700	0	0	941120	0	0	2066000	0	0	1	2	0	0	0	0	0	0	31993000	0	56217000	0	0	0
G4TG70	Related to tetratricopeptide TPR_2 repeat protein-Beijerinckia indica subsp. indica	TPR_10	PIIN_04251	2	2	2	3.3	3.3	3.3	100.13	0	7.053	5076000000	8	0	1484100000	2344300	7573500	1188600000	0	0	2387700000	5720700	41	123800000	0	36197000	57178	184720	28991000	0	0	58236000	139530	2	3	3	0	0	0	0	0	0	0	0	2591400000	0	0	7012400
G4TG58	Related to STE23-Metalloprotease involved in a-factor processing	Peptidase_M16	PIIN_04253	2	2	2	3.9	3.9	3.9	122.25	0.0027586	2.4979	85408000	2	0	0	0	0	18168000	1265200	0	62655000	3320200	62	1377500	0	0	0	0	293030	20407	0	1010600	53552	0	0	1	0	1	0	0	0	0	0	0	68000000	0	0	4069900
G4TG73	Uncharacterized protein	NmrA	PIIN_04255	6	6	6	22.8	22.8	22.8	34.359	0	42.989	1718500000	35	8022800	209840000	784790000	503140000	119290000	6970100	33384000	42956000	10065000	18	95470000	445710	11658000	43600000	27952000	6627500	387230	1854700	2386500	559150	2	2	1	19	2	1	0	8	0	200830000	0	0	755760000	42594000	13943000
G4TG78	Zn(2)-C6 fungal-type domain-containing protein	#N/A	PIIN_04260	3	3	3	5.7	5.7	5.7	108.45	0	6.279	154990000	3	0	82577000	0	0	35419000	0	0	16808000	20189000	39	3974200	0	2117300	0	0	908190	0	0	430980	517660	2	1	0	0	0	0	0	0	0	77768000	53180000	0	0	0	24747000
G4TG83	Probable RPS19B-ribosomal protein S19.e, cytosolic	Ribosomal_S19e	PIIN_04268	10	10	10	73.2	73.2	73.2	17.331	0	189.13	4925100000	48	0	2011300000	25860000	7220000	1475000000	0	0	1370700000	34955000	10	492510000	0	201130000	2586000	722000	147500000	0	0	137070000	3495500	18	15	12	1	0	2	0	0	0	1817500000	2268300000	1298000000	0	0	42848000
G4TG87;G4T9G0	Probable 1,4-Benzoquinone reductase	FMN_red	PIIN_04272	2	2	2	9.6	9.6	9.6	26.588	0	15.011	205350000	3	0	0	0	0	15519000	0	0	123970000	65854000	11	18668000	0	0	0	0	1410800	0	0	11270000	5986800	0	0	1	0	0	2	0	0	0	0	0	134550000	0	0	80724000
G4TGC8	Probable vacuolar protein sorting-associated protein 16 homolog	Vps16_C	PIIN_04294	3	3	3	5.4	5.4	5.4	96.55	0	15.215	664100000	3	0	335020000	14331000	0	110770000	0	0	202040000	1935000	40	16602000	0	8375500	358260	0	2769200	0	0	5051100	48375	2	1	0	0	0	0	0	0	0	330400000	155890000	0	14331000	0	0
G4TGC9	60S ribosomal export protein NMD3	NMD3	PIIN_04295	4	4	4	7.7	7.7	7.7	63.194	0	36.86	370170000	4	0	0	8172500	0	67269000	0	0	294730000	0	30	12339000	0	0	272420	0	2242300	0	0	9824400	0	0	0	4	0	0	0	0	0	0	0	143380000	268370000	8172500	0	0
G4TGB3	Uncharacterized protein	#N/A	PIIN_04299	3	3	3	11.6	11.6	11.6	50.785	0	20.184	323160000	4	0	70614000	0	0	91414000	0	0	161140000	0	29	11144000	0	2435000	0	0	3152200	0	0	5556400	0	1	1	2	0	0	0	0	0	0	0	126570000	173150000	0	0	0
G4TGB7	Uncharacterized protein	DUF2855	PIIN_04306	2	2	2	6	6	6	45.272	0	6.285	189490000	3	0	123420000	0	0	42826000	0	0	23238000	0	27	7018000	0	4571200	0	0	1586100	0	0	860670	0	3	0	0	0	0	0	0	0	0	135800000	40985000	30347000	0	0	0
G4TGA6;G4TWB8	WD_REPEATS_REGION domain-containing protein	NACHT	PIIN_04311	2	2	2	2.1	2.1	2.1	109.04	0	4.8061	107700000	0	0	42376000	5825700	0	28570000	0	0	30931000	0	52	2071200	0	814920	112030	0	549430	0	0	594830	0	0	0	0	0	0	0	0	0	0	0	39018000	0	5825700	0	0
G4TGA7	Related to predicted hydrolase-Aspergillus oryzae	HAD_2	PIIN_04312	2	2	2	19.3	19.3	19.3	27.463	0	5.752	207910000	9	0	63529000	6478600	0	36614000	13492000	0	45397000	42405000	14	14851000	0	4537800	462760	0	2615300	963720	0	3242600	3028900	2	1	0	0	3	3	0	0	0	63529000	0	0	0	0	51980000
G4TRT7	Histone H2A	#N/A	PIIN_04314 PIIN_07984	8	8	2	59.4	59.4	27.5	14.495	0	267.29	96491000000	87	0	41859000000	272400000	1275600000	23766000000	58313000	0	28487000000	773740000	6	16082000000	0	6976500000	45400000	212610000	3960900000	9718800	0	4747800000	128960000	26	22	23	5	2	7	0	2	0	46055000000	30306000000	28708000000	339580000	0	877950000
G4TGE5	Related to CDC36-transcription factor	NOT2_3_5	PIIN_04327	2	2	2	7.4	7.4	7.4	58.213	0	15.731	83999000	1	0	15160000	0	0	13486000	0	0	55353000	0	13	6461400	0	1166100	0	0	1037300	0	0	4257900	0	1	0	0	0	0	0	0	0	0	0	0	60076000	0	0	0
G4TGG9	Probable IPP1-inorganic pyrophosphatase	Pyrophosphatase	PIIN_04351	4	3	3	14.7	12.4	12.4	34.904	0	7.0371	752810000	5	0	93891000	19930000	306070000	75540000	764890	31609000	219120000	5891300	19	39622000	0	4941600	1049000	16109000	3975800	40257	1663600	11533000	310070	0	0	1	0	0	0	0	3	1	0	0	237810000	0	0	7221600
G4TGH0	Probable IPP1-inorganic pyrophosphatase	Pyrophosphatase	PIIN_04352	4	4	3	15.2	15.2	13	35.525	0	65.786	3014200000	23	0	631930000	63854000	673660000	613100000	5810600	3608300	849820000	172390000	19	158640000	0	33259000	3360700	35456000	32268000	305820	189910	44727000	9073200	3	3	4	2	0	7	0	4	0	594880000	855410000	941250000	83756000	38432000	181730000
G4TGI3	Uncharacterized protein	DUF410	PIIN_04355	4	4	4	16.5	16.5	16.5	36.14	0	95.882	444120000	15	0	181670000	0	0	152570000	0	0	108440000	1444000	21	21148000	0	8650700	0	0	7265300	0	0	5163600	68763	5	6	4	0	0	0	0	0	0	159190000	195940000	152580000	0	0	1770100
G4TGH4	Related to swi/snf-related matrix-associated actin-dependent regulator of chromatin, subfamily c, member 1	Myb_DNA-binding	PIIN_04360	3	3	3	8.4	8.4	8.4	66.458	0	4.3645	1052500000	2	0	371880000	0	0	362270000	0	0	312120000	6272700	33	31895000	0	11269000	0	0	10978000	0	0	9458200	190080	1	0	1	0	0	0	0	0	0	370360000	0	340270000	0	0	7689100
G4TGH7	Beta-xylanase (EC 3.2.1.8)	Glyco_hydro_10	PIIN_04364	4	4	4	18.9	18.9	18.9	40.034	0	42.102	797720000	20	29897000	0	19177000	288480000	0	0	438650000	0	21525000	20	39886000	1494900	0	958870	14424000	0	0	21932000	0	1076200	0	0	0	1	0	4	2	4	9	0	0	0	19969000	0	25594000
G4TGH8	Related to reticuline oxidase (Berberine bridge enzyme)	FAD_binding_4	PIIN_04365	12	12	12	40.2	40.2	40.2	56.137	0	107.72	869990000	26	32592000	0	192120000	349010000	63436000	45579000	76079000	0	111160000	25	34799000	1303700	0	7684900	13961000	2537400	1823200	3043100	0	4446500	0	0	0	9	6	8	1	2	0	0	86634000	0	165300000	237750000	150790000
G4TGI7	Probable cytochrome-c oxidase chain VI	COX5A	PIIN_04367	5	5	5	34.3	34.3	34.3	16.057	0	179.73	7581300000	43	9730300	2603900000	22550000	37563000	2273400000	2713200	0	2574700000	56721000	8	947660000	1216300	325490000	2818700	4695400	284170000	339150	0	321840000	7090100	11	15	10	1	0	5	0	1	0	2741900000	3216400000	2544700000	25186000	0	65325000
G4TGJ2	Probable endopeptidase K	Peptidase_S8	PIIN_04374	2	2	2	5.3	5.3	5.3	57.524	0.0019333	2.9508	24771000	1	0	0	0	16332000	0	0	8438600	0	0	16	1548200	0	0	0	1020700	0	0	527410	0	0	0	0	0	0	0	0	0	0	1	0	0	0	0	0	0
G4TGJ7	Related to amidase (Acetamidase)	Amidase	PIIN_04379	3	3	3	9	9	9	63.117	0	9.5187	110310000	4	0	57641000	0	0	13502000	0	0	39164000	0	28	3939500	0	2058600	0	0	482220	0	0	1398700	0	2	0	2	0	0	0	0	0	0	0	0	42505000	0	0	0
G4TGJ8	Uncharacterized protein	DUF1349	PIIN_04380	5	5	5	30.3	30.3	30.3	24.752	0	50.869	2255700000	26	1726300000	161850000	62898000	265260000	0	0	39325000	0	0	14	161120000	123310000	11561000	4492700	18947000	0	0	2808900	0	0	0	0	0	2	0	0	19	5	0	161850000	0	0	62898000	0	0
G4TGK2	Probable 40S ribosomal protein S5	Ribosomal_S7	PIIN_04383	14	14	14	61.3	61.3	61.3	22.787	0	323.31	29486000000	90	128300	8939800000	133000000	271870000	8117900000	6540900	0	11864000000	153050000	12	2457200000	10691	744980000	11083000	22656000	676490000	545070	0	988630000	12754000	27	27	24	4	1	5	0	2	0	8780600000	10564000000	13487000000	124310000	37042000	191610000
G4TGQ2	Probable SEC22-synaptobrevin (V-SNARE)	Synaptobrevin	PIIN_04404	2	2	2	9.5	9.5	9.5	25.175	0.0053262	2.1773	55375000	1	0	19208000	0	0	17950000	0	0	18217000	0	12	4614600	0	1600600	0	0	1495800	0	0	1518100	0	1	0	0	0	0	0	0	0	0	0	0	19771000	0	0	0
G4TGP2	Patatin-like phospholipase domain-containing protein (EC 3.1.1.-)	Patatin	PIIN_04417	2	2	2	2.5	2.5	2.5	97.516	0	4.9189	85439000	3	0	57797000	0	0	8267200	0	0	19375000	0	37	2309200	0	1562100	0	0	223440	0	0	523660	0	1	0	2	0	0	0	0	0	0	57282000	0	21543000	0	0	0
G4TGP5	Related to dihydroorotase	Amidohydro_1	PIIN_04420	2	2	2	6.9	6.9	6.9	38.71	0	4.0284	119530000	1	0	78671000	0	40861000	0	0	0	0	0	16	7470800	0	4916900	0	2553800	0	0	0	0	0	0	0	0	0	0	0	0	1	0	78671000	0	0	0	0	0
G4TGM8	Probable RPL9A-ribosomal protein L9.e	Ribosomal_L6	PIIN_04422	7	7	7	38	38	38	20.973	0	53.876	7298400000	47	0	2219100000	143350000	107080000	1836600000	17339000	0	2767900000	206990000	9	810930000	0	246560000	15928000	11898000	204060000	1926600	0	307550000	22999000	12	9	12	4	1	8	0	1	0	2838900000	2543700000	2335600000	124580000	84908000	273360000
G4TGN2	Related to protein kinase Ukc1p	Pkinase	PIIN_04427	3	3	3	6.6	6.6	6.6	56.836	0	4.598	559700000	4	116240000	132430000	5683700	0	122500000	0	0	173860000	8989300	28	19989000	4151300	4729700	202990	0	4374900	0	0	6209300	321050	1	1	1	0	0	0	1	0	0	138680000	178980000	170760000	0	0	11019000
G4TGN6	Glucose-6-phosphate 1-dehydrogenase (EC 1.1.1.49)	G6PD_N	PIIN_04430	3	3	3	6.5	6.5	6.5	59.727	0	13.731	561980000	14	2222200	81286000	12405000	16686000	187460000	5976300	0	246920000	9028200	32	17562000	69442	2540200	387650	521450	5858000	186760	0	7716100	282130	3	3	4	0	1	2	1	0	0	197640000	196560000	211080000	12405000	0	0
G4TGQ4	Protein RER1	Rer1	PIIN_04434	3	3	3	14.2	14.2	14.2	23.15	0	4.5469	288860000	7	0	121180000	93559000	0	53602000	0	14687000	1868100	3965200	9	32095000	0	13464000	10395000	0	5955800	0	1631800	207570	440570	1	1	2	3	0	0	0	0	0	0	73204000	0	0	0	4860500
G4TGQ7	Glutathione S-transferase kappa (EC 2.5.1.18)	DSBA	PIIN_04437	2	2	2	14	14	14	26.573	0	89.359	299150000	3	0	280710000	0	18438000	0	0	0	0	0	11	27195000	0	25519000	0	1676200	0	0	0	0	0	3	0	0	0	0	0	0	0	0	280710000	0	0	0	0	0
G4TGQ8	F-box domain-containing protein	F-box-like	PIIN_04438	2	2	2	4.6	4.6	4.6	56.663	0.00051125	3.6079	28099000	1	0	9865100	0	0	0	0	0	18234000	0	18	1561100	0	548060	0	0	0	0	0	1013000	0	1	0	0	0	0	0	0	0	0	0	0	19790000	0	0	0
G4TGS7	Related to vesicular integral-membrane protein VIP36	Lectin_leg-like	PIIN_04445	4	4	4	16.5	16.5	16.5	38.196	0	40.593	989980000	10	0	495050000	5951700	6614800	210860000	2587400	0	257020000	11903000	17	58234000	0	29121000	350100	389100	12403000	152200	0	15119000	700150	4	2	2	0	1	1	0	0	0	536840000	264770000	260340000	0	0	14590000
G4TGR5	Related to importin beta-2 subunit (Transportin)	HEAT	PIIN_04447	8	8	8	22.5	22.5	22.5	62.474	0	153.64	615190000	30	0	268560000	2517900	4187000	169330000	0	0	167690000	2901700	22	27963000	0	12207000	114450	190320	7696800	0	0	7622400	131890	11	9	8	0	0	1	0	1	0	275200000	245480000	161140000	0	0	3556900
G4TGT0	Probable succinate-fumarate transporter (Mitochondrial)	Mito_carr	PIIN_04449	4	4	4	15.8	15.8	15.8	34.3	0	282.29	2489500000	20	0	1693200000	12851000	19378000	488740000	2063400	0	270740000	2530500	15	165970000	0	112880000	856720	1291900	32582000	137560	0	18049000	168700	9	5	4	1	0	0	0	1	0	1568800000	638100000	447560000	12851000	0	0
G4TGS0	Related to RNA polymerase II-associated protein-Laccaria bicolor	TPR_6	PIIN_04461	2	2	2	2.1	2.1	2.1	127.03	0.0027536	2.4848	109600000	1	0	10094000	2642400	0	0	0	0	95824000	1043000	66	1660700	0	152940	40037	0	0	0	0	1451900	15804	0	0	1	0	0	0	0	0	0	0	0	104000000	0	0	1278500
G4TGS1	Related to dienelactone hydrolase endo-1,3,1,4-beta-D-glucanase-Laccaria bicolor	DLH	PIIN_04462	8	8	8	31.3	31.3	31.3	30.916	0	189.24	1388500000	23	0	687100000	4062200	0	423070000	0	0	274310000	0	11	126230000	0	62464000	369290	0	38461000	0	0	24937000	0	11	7	5	0	0	0	0	0	0	693450000	560920000	308210000	4062200	0	0
G4TGS4	Zn(2)-C6 fungal-type domain-containing protein	Fungal_trans	PIIN_04465	2	2	2	1.7	1.7	1.7	147.02	0.0031949	2.4098	62749000	1	0	21536000	0	0	12541000	0	0	24027000	4645100	61	1028700	0	353040	0	0	205580	0	0	393890	76150	1	0	0	0	0	0	0	0	0	21536000	0	0	0	0	5694000
G4TGU5	Related to CYS3-cystathionine gamma-lyase	Cys_Met_Meta_PP	PIIN_04475	2	2	2	6.4	6.4	6.4	52.018	0.0019166	2.8771	419770000	2	0	46856000	12435000	10455000	0	0	0	347260000	2761100	18	23321000	0	2603100	690860	580830	0	0	0	19292000	153400	0	0	1	1	0	0	0	0	0	0	0	188450000	0	0	3384600
G4TGU6	Probable GUS1-Glutamyl-tRNA synthetase	tRNA-synt_1c	PIIN_04476	2	2	2	6.1	6.1	6.1	85.655	0	63.014	242080000	6	0	97141000	0	0	66286000	0	0	78650000	0	41	5904300	0	2369300	0	0	1616700	0	0	1918300	0	2	1	3	0	0	0	0	0	0	98220000	93055000	81754000	0	0	0
G4TGU9	APH domain-containing protein	APH	PIIN_04479	3	3	3	13.9	13.9	13.9	42.89	0.00051073	3.6032	96549000	1	0	56162000	10116000	0	24133000	0	0	0	6138100	20	4827500	0	2808100	505800	0	1206600	0	0	0	306900	0	0	0	0	0	1	0	0	0	0	32958000	0	0	0	7524100
G4TGW0	E3 ubiquitin-protein ligase (EC 2.3.2.26)	C2	PIIN_04483	2	2	2	2.5	2.5	2.5	94.324	0	4.7148	169890000	3	0	80047000	6763600	6389200	24056000	0	0	46844000	5787700	41	4143600	0	1952400	164960	155830	586730	0	0	1142500	141160	1	0	0	0	0	1	0	1	0	0	0	50840000	0	0	7094500
G4TGW3	Uncharacterized protein	Cu-oxidase	PIIN_04487	15	15	15	28.7	28.7	28.7	60.61	0	323.31	97863000000	356	81745000000	50302000	6647600000	5426300000	97428000	11720000	3744700000	116780000	23098000	14	6990200000	5838900000	3593000	474830000	387590000	6959100	837160	267480000	8341100	1649900	0	0	0	61	3	1	244	23	24	50302000	0	0	6618600000	30810000	21207000
G4TGX4	T-complex protein 1 subunit delta	Cpn60_TCP1	PIIN_04503	4	4	4	9.4	9.4	9.4	58.943	0	220.62	2645800000	20	0	707320000	44652000	0	679730000	1492100	0	1177900000	34709000	26	101760000	0	27205000	1717400	0	26144000	57388	0	45302000	1335000	5	4	5	2	1	3	0	0	0	673850000	983200000	1256900000	41524000	0	45675000
G4TGX5	Glycylpeptide N-tetradecanoyltransferase (EC 2.3.1.97)	NMT	PIIN_04504	4	4	4	9.7	9.7	9.7	64.644	0	6.4003	415930000	1	0	146750000	6224900	0	103710000	0	0	154630000	4622600	31	13417000	0	4733800	200800	0	3345300	0	0	4988000	149120	0	1	0	0	0	0	0	0	0	0	0	159770000	0	0	5666500
G4TGZ0	Probable VPS74-protein involved in protein-vacuolar targeting	GPP34	PIIN_04521	4	4	4	13.7	13.7	13.7	42.048	0	9.3333	229680000	3	0	94417000	0	0	59974000	0	0	67821000	7467200	22	10440000	0	4291700	0	0	2726100	0	0	3082800	339420	2	1	0	0	0	0	0	0	0	109400000	77174000	63359000	0	0	9153300
G4TGZ5	Uncharacterized protein	#N/A	PIIN_04526	5	4	4	16.1	13.9	13.9	36.75	0	323.31	15527000000	73	126680000	12980000	0	14413000000	956770000	2228000	14451000	0	849890	5	3105300000	25336000	2596000	0	2882500000	191350000	445590	2890300	0	169980	0	5	0	0	0	0	3	65	0	0	1306600000	0	0	11020000	0
G4TGW9	Uncharacterized protein	#N/A	PIIN_04527	3	3	3	15.5	15.5	15.5	37.929	0	85.308	14557000000	70	6574000000	1205100000	57512000	3017200000	551930000	2218000	2614200000	503470000	31250000	5	2911400000	1314800000	241030000	11502000	603430000	110390000	443600	522840000	100690000	6250000	6	3	4	1	0	1	27	15	13	1084600000	777250000	619990000	0	0	38306000
G4TH00	Succinate-semialdehyde dehydrogenase (EC 1.2.1.16)	Aldedh	PIIN_04530	2	2	2	5.9	5.9	5.9	54.729	0	5.0391	128930000	0	0	33360000	0	0	50672000	0	0	44895000	0	23	5605500	0	1450500	0	0	2203100	0	0	1952000	0	0	0	0	0	0	0	0	0	0	0	0	48726000	0	0	0
G4TH03	Related to pyrimidine 5-nucleotidase	HAD_2	PIIN_04533	5	5	5	19.8	19.8	19.8	31.454	0	21.196	268540000	11	0	15108000	38509000	22782000	8212000	6670500	0	15699000	161560000	19	14134000	0	795140	2026800	1199100	432210	351080	0	826290	8503000	0	0	0	3	2	6	0	0	0	0	11215000	0	39577000	47921000	182040000
G4TH04	Probable 60S large subunit ribosomal protein L6	Ribosomal_L6e	PIIN_04534	6	6	6	25.2	25.2	25.2	26.678	0	66.206	3924200000	46	0	1191500000	78052000	22809000	1246500000	5919300	0	1288600000	90828000	13	301860000	0	91651000	6004000	1754500	95882000	455330	0	99126000	6986800	12	13	10	4	1	6	0	0	0	1402200000	1619600000	1270500000	82118000	0	107270000
G4TH26	Probable aspartyl aminopeptidase	Peptidase_M18	PIIN_04538	3	3	3	9.2	9.2	9.2	52.181	0	17.86	825900000	9	0	176480000	3131500	6362100	308940000	0	0	328150000	2834800	21	39329000	0	8403800	149120	302960	14711000	0	0	15626000	134990	2	4	3	0	0	0	0	0	0	198660000	405300000	350580000	0	0	3475000
G4TH08	Uncharacterized protein	#N/A	PIIN_04540	3	3	3	22.2	22.2	22.2	22.824	0	23.826	473440000	12	0	152480000	45474000	40855000	103060000	34200000	0	77206000	20156000	12	39453000	0	12707000	3789500	3404600	8588600	2850000	0	6433900	1679700	2	2	2	1	3	1	0	1	0	0	0	83793000	33366000	180980000	25007000
G4TH16	Probable RBG1-ribosome interacting GTPase	TGS	PIIN_04552	3	3	3	16.6	16.6	16.6	40.713	0	32.244	309630000	3	0	87625000	0	0	81472000	0	0	136990000	3545000	22	14074000	0	3983000	0	0	3703300	0	0	6226800	161140	1	2	0	0	0	0	0	0	0	105140000	114120000	128320000	0	0	4345500
G4TH23	Probable NADH-ubiquinone oxidoreductase 19.3 kDa subunit, mitochondrial	Oxidored_q6	PIIN_04559	2	2	2	18.7	18.7	18.7	18.77	0	29.499	511420000	18	0	132470000	4699100	0	165740000	0	0	205400000	3109500	5	102280000	0	26495000	939820	0	33148000	0	0	41081000	621900	3	6	6	1	0	2	0	0	0	125660000	238370000	217720000	0	0	3811600
G4TH39	Probable methylcrotonyl-CoA carboxylase beta chain, mitochondrial	Carboxyl_trans	PIIN_04568	9	9	9	25.9	25.9	25.9	59.481	0	60.822	1893700000	12	0	585150000	12604000	8695300	740030000	0	0	542590000	4582500	25	75746000	0	23406000	504150	347810	29601000	0	0	21704000	183300	2	5	3	1	0	1	0	0	0	621070000	910440000	653170000	12604000	0	0
G4TH56	Related to pyridoxamine-phosphate oxidase	Putative_PNPOx	PIIN_04576	4	4	4	24.5	24.5	24.5	28.319	0	96.296	669080000	11	0	163660000	3169300	93191000	193160000	0	0	209710000	6194500	11	60826000	0	14878000	288120	8471900	17560000	0	0	19065000	563130	2	3	3	0	0	1	0	2	0	173390000	239010000	242650000	0	0	7593200
G4TH45	1,3-beta-glucanosyltransferase (EC 2.4.1.-)	Glyco_hydro_72	PIIN_04585	7	7	7	18.1	18.1	18.1	58.075	0	283.66	7108500000	54	3111400000	294240000	592250000	1577100000	198000000	0	1140200000	189430000	5817600	9	789840000	345720000	32694000	65805000	175230000	21999000	0	126690000	21048000	646400	1	3	2	10	0	0	15	13	10	272980000	298150000	199110000	582670000	0	0
G4TH46	Probable 1,3-beta-D-glucan synthase subunit	Glucan_synthase	PIIN_04586	5	5	5	3.9	3.9	3.9	202.84	0	18.24	116080000	3	0	48739000	7487400	0	20844000	6791500	0	4242200	27976000	75	1547700	0	649860	99832	0	277920	90553	0	56563	373010	0	0	0	1	0	2	0	0	0	48739000	0	0	18726000	0	23054000
G4TH67	Related to Peripheral-type benzodiazepine receptor	TspO_MBR	PIIN_04596	4	4	4	30.1	30.1	30.1	20.748	0	84.772	1175800000	31	0	521210000	11245000	0	232330000	1483700	0	392590000	16946000	7	167970000	0	74459000	1606400	0	33189000	211960	0	56084000	2420800	8	9	8	2	1	3	0	0	0	490820000	398010000	338230000	11725000	0	20291000
G4TH72	Related to SEC18-Vesicular-fusion protein, functional homolog of NSF	CDC48_2	PIIN_04601	15	15	15	22.1	22.1	22.1	89.705	0	90.157	2512600000	32	0	830320000	20289000	58811000	684830000	533390	0	904430000	13368000	44	57104000	0	18871000	461110	1336600	15564000	12123	0	20555000	303820	9	10	9	2	0	0	1	1	0	799400000	841240000	1021700000	20289000	0	0
G4TH99	Uncharacterized protein	DUF2408	PIIN_04626	2	2	2	6.5	6.5	6.5	50.467	0	74.318	119150000	3	0	65009000	5440900	0	45916000	0	0	0	2783500	20	5957500	0	3250400	272050	0	2295800	0	0	0	139170	1	1	0	1	0	0	0	0	0	0	62707000	0	5440900	0	0
G4THA4	Mitochondrial import inner membrane translocase subunit TIM44	Tim44	PIIN_04631	2	2	2	8.6	8.6	8.6	50.706	0	132.04	484570000	6	0	74100000	0	0	127030000	0	0	283440000	0	23	21068000	0	3221800	0	0	5523000	0	0	12323000	0	2	2	2	0	0	0	0	0	0	48375000	221960000	284870000	0	0	0
G4THB3	Uncharacterized protein	ATG101	PIIN_04640	2	2	2	20.4	20.4	20.4	20.342	0	4.5778	60518000	2	0	15778000	0	0	29368000	0	0	15372000	0	12	5043200	0	1314800	0	0	2447300	0	0	1281000	0	1	1	0	0	0	0	0	0	0	0	40107000	0	0	0	0
G4THC6	Coatomer subunit beta'	Coatomer_WDAD	PIIN_04646	6	6	6	8.2	8.2	8.2	93.506	0	35.349	874900000	7	0	362590000	6133200	0	213320000	6034800	0	273510000	13314000	41	21339000	0	8843700	149590	0	5202800	147190	0	6670900	324720	1	1	3	0	2	0	0	0	0	348370000	297690000	304690000	7332500	36688000	8283300
G4THC1	Related to chitin synthase 6	Myosin_head	PIIN_04658	4	4	4	2.9	2.9	2.9	234.14	0	13.011	303990000	7	0	125750000	7275200	0	107910000	0	0	56854000	6190700	90	3377600	0	1397300	80836	0	1199000	0	0	631710	68785	1	3	1	1	0	1	0	0	0	161580000	61516000	111740000	0	0	7588500
G4THG0	Related to pyridoxal kinase	Phos_pyr_kin	PIIN_04678	4	4	4	20.9	20.9	20.9	39.648	0	14.757	127860000	4	0	51460000	0	0	11516000	9746700	0	55141000	0	13	9835600	0	3958500	0	0	885810	749740	0	4241600	0	1	0	0	0	3	0	0	0	0	0	0	59845000	0	48211000	0
G4THG2	Related to UBP12-ubiquitin C-terminal hydrolase	UCH	PIIN_04680	2	2	2	4.4	4.4	4.4	129.24	0.0014757	3.1255	27313000	1	0	13487000	1485600	0	12341000	0	0	0	0	57	479180	0	236610	26064	0	216510	0	0	0	0	0	1	0	0	0	0	0	0	0	0	16854000	0	1485600	0	0
G4THG3;G4T8R6;G4TDP0;G4TG81	Probable ubiquitin/ribosomal protein S27a fusion protein	ubiquitin	PIIN_04681	6	6	6	41.8	41.8	41.8	18.073	0	240.91	2444400000	34	20271000	948110000	270830000	154750000	439210000	9004400	50069000	383500000	168650000	7	349200000	2895900	135440000	38691000	22107000	62745000	1286300	7152700	54786000	24093000	6	2	1	10	1	7	0	4	3	836850000	684600000	442700000	297650000	40469000	183990000
G4THE9	Probable RFC3-DNA replication factor C, 40 kDa subunit	Rep_fac_C	PIIN_04682	3	3	3	16.2	16.2	16.2	38.943	0	13.156	142520000	8	0	54633000	14028000	0	24033000	0	0	49824000	0	21	6786600	0	2601600	668020	0	1144400	0	0	2372600	0	4	1	1	2	0	0	0	0	0	54633000	0	0	14028000	0	0
G4THF2	Peptide hydrolase (EC 3.4.-.-)	Peptidase_M28	PIIN_04685	10	10	10	33.2	33.2	33.2	46.137	0	186.54	1992800000	40	496090000	8789400	0	1421100000	0	0	66751000	0	0	17	117220000	29182000	517020	0	83595000	0	0	3926500	0	0	0	0	0	0	0	0	16	21	3	8789400	0	0	0	0	0
G4THF5	Probable oligosaccharyltransferase	STT3	PIIN_04688	2	2	2	4.4	4.4	4.4	83.866	0	86.825	750880000	13	0	288080000	0	0	211700000	0	0	251100000	0	28	26817000	0	10288000	0	0	7560900	0	0	8967700	0	5	5	3	0	0	0	0	0	0	274670000	262310000	287040000	0	0	0
G4THG7	Related to FMN-dependent 2-nitropropane dioxygenase	NMO	PIIN_04695	10	10	10	51.7	51.7	51.7	36.688	0	212.5	5128000000	54	3918000	2848800000	89864000	129060000	1028300000	0	0	976770000	51300000	16	320500000	244870	178050000	5616500	8066300	64268000	0	0	61048000	3206200	24	10	5	6	0	6	0	3	0	2787400000	1488900000	1032900000	92875000	0	59873000
G4THG9	Related to NAD-dependent deacetylase sirtuin type 4	SIR2	PIIN_04697	2	2	2	12.3	12.3	12.3	38.464	0.0036265	2.3441	5582700000	5	0	1612000000	83596000	0	1424400000	7126100	0	2381500000	74154000	21	265840000	0	76760000	3980800	0	67829000	339340	0	113400000	3531100	2	0	3	0	0	0	0	0	0	1706200000	1746800000	2688900000	0	0	90898000
G4THH4	Related to TY3B-TY3B protein	RVT_1	PIIN_04702	3	3	3	1.2	1.2	1.2	285.17	0.0019417	2.995	103800000	2	0	43842000	0	0	15838000	0	11171000	30493000	2453500	126	823790	0	347950	0	0	125700	0	88659	242010	19472	1	0	1	0	0	0	0	0	0	34917000	0	0	0	0	3007500
G4THH8;G4THH9;G4THI0	Probable alpha-L-arabinofuranosidase	CBM_1	PIIN_04706	3	3	3	11.6	11.6	11.6	42.668	0	11.766	113790000	4	0	0	0	3633900	37902000	0	72258000	0	0	15	7586200	0	0	0	242260	2526800	0	4817200	0	0	0	0	0	0	0	0	0	0	4	0	51762000	0	0	0	0
G4THK3	Proteasome subunit beta (EC 3.4.25.1)	Proteasome	PIIN_04731	3	3	3	24.8	24.8	24.8	27.807	0	9.2144	429020000	6	0	147420000	0	49426000	136930000	0	0	95249000	0	11	39002000	0	13402000	0	4493300	12448000	0	0	8659000	0	1	2	2	0	0	0	0	1	0	168210000	186580000	83000000	0	0	0
G4THK9	Uncharacterized protein	#N/A	PIIN_04737	6	6	6	40.4	40.4	40.4	21.969	0	143.33	4266600000	22	0	3736800000	81340000	74327000	278150000	0	0	90007000	5971200	10	426660000	0	373680000	8134000	7432700	27815000	0	0	9000700	597120	17	1	1	2	0	1	0	0	0	3684100000	431860000	0	81340000	0	0
G4THM2	Related to monooxygenase	FMO-like	PIIN_04738	6	6	6	13.6	13.6	13.6	61.465	0	68.73	925230000	10	0	863360000	3494900	4178800	30821000	0	0	21719000	1654300	30	30841000	0	28779000	116500	139290	1027400	0	0	723950	55143	10	0	0	0	0	0	0	0	0	818040000	0	63927000	0	0	2027800
G4THL0	Related to monooxygenase	Pyr_redox_2	PIIN_04740	3	3	3	9.4	9.4	9.4	64.973	0	31.963	48903000	5	0	48903000	0	0	0	0	0	0	0	27	1811200	0	1811200	0	0	0	0	0	0	0	5	0	0	0	0	0	0	0	0	48903000	0	0	0	0	0
G4THL1	Probable ATP phosphoribosyltransferase	HisG	PIIN_04741	3	3	3	10.5	10.5	10.5	35.928	0	5.0037	107580000	6	0	32268000	0	18858000	16682000	0	0	39772000	0	17	6328200	0	1898100	0	1109300	981280	0	0	2339500	0	1	1	2	0	0	0	0	2	0	32506000	0	42926000	0	0	0
G4THL3	Probable actin interacting protein 1	ANAPC4_WD40	PIIN_04743	4	4	4	9.5	9.5	9.5	64.638	0	99.593	697640000	7	0	176270000	2136200	98087000	167230000	9883600	10738000	229400000	3895500	32	21801000	0	5508500	66757	3065200	5226000	308860	335570	7168800	121730	0	2	0	0	3	0	0	2	0	213270000	206060000	234300000	0	48889000	0
G4THL5	Related to lysophospholipase	Abhydrolase_2	PIIN_04745	3	3	3	18.5	18.5	18.5	26.239	0	11.484	171130000	4	0	53782000	0	3132900	34465000	0	0	69592000	10155000	11	15557000	0	4889300	0	284810	3133200	0	0	6326600	923210	1	0	1	0	0	2	0	0	0	57904000	0	71407000	0	0	12448000
G4THN0	Probable carnitine/acyl carnitine carrier	Mito_carr	PIIN_04758	7	7	7	26.3	26.3	26.3	32.558	0	323.31	4568400000	52	9315500	1189400000	7669200	0	1383500000	9849600	0	1936900000	31823000	14	326320000	665390	84957000	547800	0	98820000	703540	0	138350000	2273100	9	18	17	1	3	4	0	0	0	1295800000	1839700000	2045400000	16126000	32738000	46535000
G4THN8	Related to 20beta-hydroxysteroid dehydrogenase	adh_short	PIIN_04766	5	5	5	20.5	20.5	20.5	37.228	0	163.62	3572900000	24	0	1017000000	44961000	220120000	890130000	1662800	20295000	1344200000	34561000	12	297740000	0	84746000	3746700	18343000	74178000	138570	1691300	112020000	2880100	7	4	6	1	0	3	0	3	0	998230000	1052200000	1641100000	43377000	0	43949000
G4THP2	Beta-hexosaminidase (EC 3.2.1.52)	Glyco_hydro_20	PIIN_04767	7	7	7	13.6	13.6	13.6	69.281	0	31.881	1439400000	27	12682000	113480000	141230000	651800000	29891000	0	454820000	10519000	24998000	29	49635000	437310	3913100	4870000	22476000	1030700	0	15683000	362730	862010	0	0	0	8	0	3	0	6	10	113480000	0	0	145860000	0	26012000
G4THR6	Related to 6-phosphofructo-2-kinase	His_Phos_1	PIIN_04794	2	2	2	4.9	4.9	4.9	77.877	0	5.5735	33948000	2	0	15739000	0	0	0	0	0	18209000	0	38	893370	0	414180	0	0	0	0	0	479190	0	0	0	2	0	0	0	0	0	0	0	0	19763000	0	0	0
G4THR7	Related to metalloprotease 1	Peptidase_M16	PIIN_04795	5	4	4	5.9	4.8	4.8	114.74	0	12.177	337600000	4	0	147920000	0	0	57287000	0	0	130360000	2036800	48	7033400	0	3081700	0	0	1193500	0	0	2715800	42434	2	0	2	0	0	0	0	0	0	117970000	109060000	140610000	0	0	2496800
G4THT1	Related to flavin oxidoreductase	Oxidored_FMN	PIIN_04810	10	10	10	35	35	35	45.993	0	186.37	10610000000	73	0	362220000	815800000	7605800000	826650000	11544000	582330000	371310000	34530000	24	442090000	0	15093000	33992000	316910000	34444000	480990	24264000	15471000	1438800	2	6	2	17	0	0	0	39	7	431320000	988970000	473860000	860450000	24948000	29232000
G4THT4	Related to NMD5-Nam7p interacting protein (Importin-8)	IBN_N	PIIN_04813	14	14	14	22.9	22.9	22.9	118.15	0	323.31	4619900000	88	0	1524800000	142020000	23878000	1250200000	11115000	0	1541300000	126680000	43	107440000	0	35459000	3302700	555310	29074000	258480	0	35845000	2946100	19	23	20	12	2	11	0	1	0	1485600000	1711500000	1634500000	127890000	73171000	151220000
G4THV3	V-type proton ATPase subunit	vATP-synt_AC39	PIIN_04821	9	9	9	32.6	32.6	32.6	40.936	0	58.696	2451600000	25	9928800	1117000000	8964700	0	627600000	826410	0	677020000	10309000	20	122580000	496440	55848000	448230	0	31380000	41321	0	33851000	515450	10	9	6	0	0	0	0	0	0	1127200000	818970000	762680000	0	0	12637000
G4THV6	Probable DED81-asparaginyl-tRNA-synthetase	tRNA-synt_2	PIIN_04825	5	5	5	9.5	9.5	9.5	63.853	0	42.632	1632600000	24	0	479800000	30350000	20543000	401560000	0	0	673820000	26572000	29	56298000	0	16545000	1046500	708390	13847000	0	0	23235000	916270	5	6	10	1	0	2	0	0	0	527110000	536260000	696130000	26476000	0	36446000
G4THV8	Uncharacterized protein	WSC	PIIN_04842	5	5	5	16.6	16.6	16.6	46.198	0	85.556	11562000000	31	3934200000	0	202510000	4690700000	0	2296600	2728500000	0	3926400	8	1445300000	491770000	0	25314000	586330000	0	287080	341070000	0	490810	0	0	0	5	0	0	9	10	7	0	0	0	202510000	0	0
G4THW8	Probable dolichyl-phosphate-mannose--protein mannosyltransferase	PMT	PIIN_04852	2	2	2	2.9	2.9	2.9	94.922	0	12.417	130020000	1	0	51063000	0	0	36501000	0	0	42456000	0	39	3333900	0	1309300	0	0	935930	0	0	1088600	0	0	1	0	0	0	0	0	0	0	0	0	46078000	0	0	0
G4THX0	Related to TCB3-protein localized to membranes, bud-enriched	C2	PIIN_04854	10	10	10	9.1	9.1	9.1	185.05	0	286.08	2448300000	29	29004000	1246900000	21208000	52853000	470000000	0	26932000	595890000	5500300	85	28804000	341220	14670000	249510	621800	5529400	0	316850	7010500	64709	14	8	5	0	0	0	2	0	0	1189700000	628570000	715610000	21208000	0	0
G4THY2	Peptidyl-prolyl cis-trans isomerase (PPIase) (EC 5.2.1.8)	Pro_isomerase	PIIN_04861	2	2	2	16.9	16.9	16.9	18.935	0	18.412	225570000	3	3628800	0	0	150480000	20476000	2318800	15173000	28536000	4963800	8	28196000	453600	0	0	18809000	2559400	289850	1896600	3567000	620470	0	0	0	0	0	0	0	3	0	0	27963000	0	0	0	6084600
G4THY3	Nudix hydrolase domain-containing protein	NUDIX	PIIN_04862	2	2	2	12.3	12.3	12.3	38.19	0	29.581	267350000	6	0	27968000	3045700	202330000	15556000	0	18447000	0	0	17	15727000	0	1645200	179160	11902000	915080	0	1085100	0	0	0	0	0	1	0	0	0	4	1	0	21245000	0	3045700	0	0
G4TI08	Probable TIF2-translation initiation factor eIF4A	DEAD	PIIN_04876	18	18	18	63.8	63.8	63.8	45.273	0	323.31	31190000000	128	0	13283000000	375570000	323570000	5501000000	26849000	0	11332000000	347880000	23	1356100000	0	577520000	16329000	14068000	239170000	1167400	0	492700000	15125000	45	23	30	9	4	11	0	6	0	14246000000	8263100000	10426000000	326280000	166540000	436310000
G4TI09	Probable GUA1-GMP synthase (Glutamine-hydrolyzing)	GATase	PIIN_04877	9	9	9	25	25	25	58.936	0	91.223	2917300000	47	52543000	897730000	51930000	33008000	555520000	7543600	2821800	1215200000	101010000	30	97242000	1751400	29924000	1731000	1100300	18517000	251450	94060	40506000	3366900	13	10	11	2	1	8	0	2	0	918440000	795610000	1238600000	52145000	0	122070000
G4TI18	Tryptophan synthase (EC 4.2.1.20)	Trp_syntA	PIIN_04896	6	6	6	15.7	15.7	15.7	75.082	0	54.224	1981600000	16	0	476760000	26985000	0	412270000	1675800	0	1040500000	23391000	37	53557000	0	12885000	729330	0	11143000	45292	0	28123000	632180	4	4	5	1	0	2	0	0	0	472510000	589960000	1106600000	22017000	0	33641000
G4TI19	Probable branched-chain alpha-keto acid dehydrogenase e1-beta subunit	Transket_pyr	PIIN_04897	3	3	3	12	12	12	47.068	0	7.1353	246910000	3	0	119500000	0	0	116090000	0	0	11321000	0	20	12345000	0	5975100	0	0	5804300	0	0	566040	0	2	1	0	0	0	0	0	0	0	134080000	143960000	0	0	0	0
G4TI21	Related to indole-3-acetaldehyde dehydrogenase	Aldedh	PIIN_04899	2	2	2	7.9	7.9	7.9	50.834	0	294.95	124940000	3	0	0	0	0	124940000	0	0	0	0	29	4308200	0	0	0	0	4308200	0	0	0	0	0	3	0	0	0	0	0	0	0	0	170630000	0	0	0	0
G4TI36	Related to glyoxaloxidase 2	Glyoxal_oxid_N	PIIN_04911	10	10	10	18.7	18.7	18.7	67.335	0	323.31	42853000000	231	15475000000	4103800000	5512100000	8562700000	1140500000	15050000	5848800000	2150000000	44757000	13	3296400000	1190400000	315680000	424000000	658670000	87734000	1157700	449910000	165380000	3442900	15	7	7	61	4	4	63	31	39	4527100000	1563200000	1904600000	5496800000	82287000	61676000
G4TI38	GTP-binding nuclear protein	Ras	PIIN_04914	9	9	9	48.1	48.1	48.1	24.317	0	39.048	1615700000	20	0	615040000	79384000	0	280750000	10218000	0	542840000	87486000	13	124290000	0	47310000	6106400	0	21596000	786000	0	41757000	6729700	5	4	1	4	0	6	0	0	0	581230000	438910000	567470000	64579000	75587000	97001000
G4TI46	Uncharacterized protein	#N/A	PIIN_04922	2	2	2	1.8	1.8	1.8	75.196	0.001002	3.3235	45003000	1	0	14968000	0	0	9347100	0	0	20688000	0	34	1323600	0	440230	0	0	274910	0	0	608480	0	0	0	1	0	0	0	0	0	0	0	0	22453000	0	0	0
G4TI48	Related to TAF6-Subunit (60 kDa) of TFIID and SAGA complexes	TAF	PIIN_04924	2	2	2	13.1	13.1	13.1	57.363	0.001004	3.3399	57876000	0	0	9269100	0	0	0	0	0	48607000	0	22	2630700	0	421320	0	0	0	0	0	2209400	0	0	0	0	0	0	0	0	0	0	0	0	52754000	0	0	0
G4TI61	Peptide hydrolase (EC 3.4.-.-)	Peptidase_M28	PIIN_04931	8	8	8	24.4	24.4	24.4	49.333	0	323.31	1370600000	16	3235400	0	4397300	1351400000	0	0	11532000	0	0	21	65266000	154060	0	209400	64354000	0	0	549140	0	0	0	0	0	0	0	0	0	16	0	0	0	0	4397300	0	0
G4TI62	Peptide hydrolase (EC 3.4.-.-)	Peptidase_M28	PIIN_04932	5	5	5	19.5	19.5	19.5	42.577	0	146.85	985510000	12	93117000	0	0	814890000	0	0	53940000	23561000	0	20	49275000	4655900	0	0	40745000	0	0	2697000	1178000	0	0	0	0	0	0	0	1	10	1	0	0	25571000	0	0	0
G4TI64	Related to Tubulin-folding cofactor D	TFCD_C	PIIN_04934	3	3	3	2.8	2.8	2.8	126.04	0	5.1328	119900000	4	0	49586000	1283800	0	37595000	0	0	31438000	0	56	2141100	0	885460	22926	0	671350	0	0	561400	0	2	1	1	0	0	0	0	0	0	41922000	47561000	45566000	1283800	0	0
G4TI57	Related to secreted dipeptidyl-peptidase V	Peptidase_S9	PIIN_04940	4	4	4	10.2	10.2	10.2	79.926	0	32.187	969970000	11	0	150590000	64256000	449430000	180440000	803660	0	115910000	8546800	30	32332000	0	5019600	2141900	14981000	6014500	26789	0	3863700	284890	1	1	2	3	0	1	0	3	0	164990000	226490000	131330000	64577000	0	10156000
G4TI66	Probable CCT3-chaperonin of the TCP1 ring complex	Cpn60_TCP1	PIIN_04943	5	5	5	18.8	18.8	18.8	33.318	0	130.69	2198500000	17	0	630310000	10509000	14854000	495320000	1057700	0	1037900000	8580300	18	122140000	0	35017000	583860	825220	27518000	58760	0	57661000	476680	6	5	6	0	0	0	0	0	0	645080000	662700000	1125400000	0	0	10518000
G4TI73	Related to metalloprotease 1	Peptidase_M16	PIIN_04950	10	10	9	11.9	11.9	10.9	117.86	0	21.645	732370000	15	0	67383000	168810000	123670000	104680000	15931000	69926000	153130000	28836000	53	13818000	0	1271400	3185200	2333400	1975100	300580	1319400	2889200	544080	0	1	0	8	0	2	0	2	2	0	0	166190000	118950000	104690000	59332000
G4TI79	60S ribosomal protein L20	Ribosomal_L18A	PIIN_04956	8	8	8	44.4	44.4	44.4	20.298	0	191.77	12364000000	62	0	3962700000	110820000	71206000	3921100000	9287900	0	4094300000	194800000	8	1545500000	0	495330000	13853000	8900700	490140000	1161000	0	511790000	24350000	13	18	17	3	1	8	0	2	0	3780100000	5419300000	4554800000	132100000	36701000	226750000
G4TI83	Related to surfeit locus protein 4	SURF4	PIIN_04960	2	2	2	6.5	6.5	6.5	35.853	0	5.5907	289740000	4	11103000	132180000	5623600	0	20210000	1694900	0	114320000	4611900	14	20696000	793040	9441400	401690	0	1443600	121060	0	8165700	329420	2	0	1	1	0	0	0	0	0	138740000	0	117520000	5623600	0	0
G4TI87	Probable peroxisomal half ABC transporter	ABC_membrane_2	PIIN_04961	9	9	9	16.1	16.1	16.1	85.946	0	83.408	1584100000	18	0	764340000	13340000	0	396310000	0	0	402750000	7323900	45	35202000	0	16985000	296440	0	8806900	0	0	8950100	162750	9	6	3	0	0	0	0	0	0	800600000	554490000	387600000	13340000	0	0
G4TI90	Probable ATP citrate lyase subunit 1	Citrate_synt	PIIN_04966	40	40	40	41.5	41.5	41.5	127.93	0	323.31	54330000000	276	3866100	22629000000	575720000	324480000	8336700000	13723000	0	21761000000	685260000	71	765210000	54452	318710000	8108800	4570100	117420000	193290	0	306500000	9651500	90	52	71	23	1	35	0	4	0	25283000000	11597000000	20567000000	641670000	77185000	764740000
G4TI97	Probable PHO88-involved in phosphate transport	Pho88	PIIN_04975	2	2	2	19	19	19	20.435	0	251.23	752110000	29	0	269330000	3150300	0	250430000	0	0	226860000	2349800	12	62676000	0	22444000	262530	0	20869000	0	0	18905000	195820	6	12	11	0	0	0	0	0	0	277480000	296610000	224900000	0	0	2880400
G4TI98	Related to ATP20-subunit G of mitochondrial F1F0-ATP Synthase	ATP-synt_G	PIIN_04976	3	3	3	24.6	24.6	24.6	20.766	0	170.31	2833900000	30	0	1164600000	20001000	0	823890000	5736600	0	795300000	24371000	11	257630000	0	105870000	1818300	0	74899000	521510	0	72300000	2215500	9	9	5	3	1	3	0	0	0	1235900000	1144500000	772470000	18645000	23881000	35725000
G4TIA9	Related to mitochondrial nicotinamide nucleotide transhydrogenase	AlaDh_PNT_C	PIIN_04991	2	2	2	2.5	2.5	2.5	114.81	0	4.3648	61258000	1	0	13921000	0	0	47337000	0	0	0	0	34	1801700	0	409440	0	0	1392300	0	0	0	0	0	1	0	0	0	0	0	0	0	0	64648000	0	0	0	0
G4TIB4	Related to Prk1p	Pkinase	PIIN_04996	2	2	2	6.2	6.2	6.2	51.571	0	24.933	124280000	5	0	43937000	885170	0	34219000	0	0	45237000	0	23	5403400	0	1910300	38486	0	1487800	0	0	1966800	0	2	2	1	0	0	0	0	0	0	41908000	48104000	49755000	885170	0	0
G4TIB6	Probable Cysteine desulfurase, mitochondrial (TRNA splicing protein SPL1)	Aminotran_5	PIIN_04998	6	6	6	17.8	17.8	17.8	52.167	0	26.576	925590000	11	0	285520000	0	16864000	269090000	0	0	350750000	3357000	25	37023000	0	11421000	0	674550	10764000	0	0	14030000	134280	3	4	4	0	0	0	0	0	0	280100000	366000000	387590000	0	0	4115000
G4TID7	Related to B2-aldehyde-forming enzyme	#N/A	PIIN_05022	2	2	2	13.1	13.1	13.1	25.742	0	311.82	7378300000	49	3857800000	0	0	1315100000	0	0	2205500000	0	0	7	1054000000	551120000	0	0	187860000	0	0	315070000	0	0	0	0	0	0	0	0	26	6	17	0	0	0	0	0	0
G4TIC7	Glycine cleavage system P protein (EC 1.4.4.2) (Fragment)	GDC-P	PIIN_05028	2	2	2	5.7	5.7	5.7	71.697	0	17.019	158390000	3	0	57814000	0	0	53075000	0	0	47500000	0	28	5656700	0	2064800	0	0	1895500	0	0	1696400	0	2	1	0	0	0	0	0	0	0	54431000	69003000	58416000	0	0	0
G4TIF2	Related to Oxidoreductase, short-chain dehydrogenase	adh_short	PIIN_05030	3	3	2	9.5	9.5	6.8	37.105	0	29.714	725000000	8	0	87994000	744870	0	99734000	0	0	529240000	7287000	18	40278000	0	4888600	41382	0	5540800	0	0	29402000	404830	0	1	4	0	0	3	0	0	0	48039000	62624000	687930000	0	0	8932400
G4TIF3	Related to Oxidoreductase, short-chain dehydrogenase	adh_short	PIIN_05031	2	1	1	6.2	3.6	3.6	37.227	0	11.401	127880000	2	0	10670000	0	0	18485000	0	0	97747000	973760	17	7522100	0	627630	0	0	1087400	0	0	5749800	57280	0	1	1	0	0	0	0	0	0	0	0	106090000	0	0	1193600
G4TIH2	Probable FOL2-GTP cyclohydrolase I	GTP_cyclohydroI	PIIN_05047	2	2	2	9.7	9.7	9.7	31.111	0.0019249	2.9065	259470000	0	7639900	54999000	0	0	47662000	0	0	143830000	5336000	16	16217000	477500	3437500	0	0	2978900	0	0	8989300	333500	0	0	0	0	0	0	0	0	0	0	0	156100000	0	0	6540900
G4TIH6	Probable FBP1-fructose-1,6-bisphosphatase	FBPase	PIIN_05053	4	4	4	15.9	15.9	15.9	38.078	0	26.438	2638200000	13	0	1427400000	31299000	45673000	519510000	0	0	587130000	27213000	15	175880000	0	95161000	2086600	3044900	34634000	0	0	39142000	1814200	6	3	2	1	0	1	0	0	0	1295600000	663460000	815100000	0	0	33358000
G4TIH7	ATP-dependent 6-phosphofructokinase (ATP-PFK) (Phosphofructokinase) (EC 2.7.1.11) (Phosphohexokinase)	PFK	PIIN_05054	10	10	10	16.4	16.4	16.4	88.387	0	323.31	3720800000	34	0	840170000	21918000	26346000	1070000000	0	0	1717200000	45182000	34	109430000	0	24711000	644650	774870	31470000	0	0	50504000	1328900	7	11	14	0	0	2	0	0	0	915560000	1450400000	1799100000	0	0	55384000
G4TIH9	Beta-xylanase (EC 3.2.1.8) (Fragment)	Glyco_hydro_10	PIIN_05057	2	2	2	6.3	6.3	6.3	125.31	0.0027778	2.547	43290000	2	0	5514400	0	31611000	0	0	6164200	0	0	37	1170000	0	149040	0	854350	0	0	166600	0	0	0	0	0	0	0	0	0	1	1	5514400	0	0	0	0	0
G4TII1	GFO_IDH_MocA domain-containing protein	GFO_IDH_MocA	PIIN_05059	2	2	2	6	6	6	46.625	0	6.0723	301940000	3	0	145450000	4476000	53027000	48602000	0	0	48786000	1600300	20	15097000	0	7272700	223800	2651300	2430100	0	0	2439300	80014	0	1	0	0	0	0	0	2	0	0	0	52948000	4476000	0	0
G4TIK3	Related to vacuolar protein sorting-associated protein VPS13	SHR-BD	PIIN_05067	3	3	3	1.5	1.5	1.5	334.26	0	9.5955	134750000	7	0	42636000	11340000	0	43505000	0	0	34222000	3043700	159	847460	0	268150	71320	0	273620	0	0	215230	19143	3	2	2	0	0	0	0	0	0	46883000	59126000	33184000	0	0	3731000
G4TIJ5	Uncharacterized protein	#N/A	PIIN_05074	2	2	2	12.7	12.7	12.7	23.074	0	11.129	131010000	3	0	0	16993000	100320000	0	0	13700000	0	0	14	9358100	0	0	1213800	7165800	0	0	978560	0	0	0	0	0	1	0	0	0	2	0	0	0	0	16993000	0	0
G4TIK6	Uncharacterized protein	PH_10	PIIN_05084	4	4	4	3.9	3.9	3.9	134.64	0	5.9385	400730000	5	15573000	45250000	9330200	0	22978000	0	190200000	117400000	0	60	6678800	259550	754170	155500	0	382960	0	3170000	1956600	0	0	1	2	1	0	0	0	0	1	0	0	127410000	9330200	0	0
G4TIM2	Non-specific serine/threonine protein kinase (EC 2.7.11.1)	PBD	PIIN_05101	3	3	3	8.8	8.8	8.8	65.172	0	6.4158	269390000	2	0	53975000	5027300	0	40541000	0	0	169840000	0	29	9289100	0	1861200	173360	0	1398000	0	0	5856600	0	0	0	2	0	0	0	0	0	0	73478000	0	164830000	5027300	0	0
G4TIM8	RING-type domain-containing protein (Fragment)	zf-RING_2	PIIN_05107	3	3	3	4.9	4.9	4.9	115.74	0	20.255	224280000	9	0	44949000	3443400	60153000	22544000	1607000	70852000	20733000	0	53	4231700	0	848100	64970	1135000	425350	30321	1336800	391180	0	4	3	1	0	1	0	0	0	0	42821000	27954000	27463000	0	7948900	0
G4TIM9	Uncharacterized protein	DUF3455	PIIN_05108	5	5	5	30.4	30.4	30.4	25.508	0	56.148	945360000	21	71019000	0	39462000	258170000	7200900	15191000	187360000	16831000	350130000	6	157560000	11837000	0	6576900	43029000	1200200	2531800	31226000	2805200	58355000	0	0	0	3	2	11	1	2	2	0	0	18267000	41275000	79641000	422870000
G4TIN2	Uncharacterized protein	#N/A	PIIN_05111	2	2	2	7.9	7.9	7.9	57.147	0	9.8174	59594000	1	0	9038800	0	0	8399100	0	0	42157000	0	20	2979700	0	451940	0	0	419950	0	0	2107800	0	0	0	1	0	0	0	0	0	0	0	0	45753000	0	0	0
G4TIN8	Related to MKT1-retroviral protease signature protein	MKT1_C	PIIN_05117	11	11	11	20.9	20.9	20.9	90.88	0	159.66	2537400000	27	0	1468500000	14579000	0	459440000	0	0	574730000	20209000	39	65063000	0	37654000	373830	0	11780000	0	0	14737000	518190	8	7	6	3	0	3	0	0	0	1228900000	743260000	729000000	17703000	0	21649000
G4TIP0	Uncharacterized protein	Pirin	PIIN_05119	2	2	2	6.7	6.7	6.7	30.158	0	4.9239	141710000	4	0	0	51606000	68243000	0	0	21861000	0	0	17	8335900	0	0	3035700	4014300	0	0	1286000	0	0	0	0	0	1	0	0	0	2	1	0	0	0	51606000	0	0
G4TIP2	Probable adenosine kinase	PfkB	PIIN_05121	3	3	3	8.6	8.6	8.6	37.231	0	7.1095	1378900000	12	0	221680000	33346000	181900000	272310000	6226600	77653000	494220000	91577000	17	81112000	0	13040000	1961500	10700000	16018000	366270	4567800	29072000	5386900	1	2	3	1	1	4	0	0	0	257780000	414280000	457900000	0	0	112260000
G4TIP8	Related to cardiac-specific RNA helicase Champ	AAA_11	PIIN_05127	3	3	3	4.1	4.1	4.1	108.21	0	33.129	165920000	1	0	44242000	624980	0	41139000	0	0	79918000	0	61	2720000	0	725270	10246	0	674410	0	0	1310100	0	0	0	1	0	0	0	0	0	0	0	0	86736000	624980	0	0
G4TIQ4;G4TIQ3	Probable Calmodulin	EF-hand_7	PIIN_05133	2	2	2	29.5	29.5	29.5	16.856	0.003615	2.3328	74921000	2	0	55011000	0	0	0	0	19911000	0	0	9	8324600	0	6112300	0	0	0	0	2212300	0	0	1	0	0	0	0	0	0	0	1	55011000	0	0	0	0	0
G4TIR6	Ubiquitin-activating enzyme E1-like	UBA_e1_thiolCys	PIIN_05136	2	2	2	5.9	5.9	5.9	66.811	0	28.3	208830000	6	0	60327000	0	0	30256000	0	0	118250000	0	31	6736600	0	1946000	0	0	976010	0	0	3814500	0	2	1	3	0	0	0	0	0	0	66466000	0	122200000	0	0	0
G4TIQ8	Related to Neural Wiskott-Aldrich syndrome protein	WH1	PIIN_05140	2	2	2	6.9	6.9	6.9	53.66	0	5.5231	164090000	2	0	0	0	0	0	0	0	164090000	0	21	7813700	0	0	0	0	0	0	0	7813700	0	0	0	2	0	0	0	0	0	0	0	0	178090000	0	0	0
G4TIR9	Related to auxin-resistance protein	NACHT	PIIN_05142	4	4	4	3.7	3.7	3.7	221.6	0	34.351	730040000	9	0	183130000	3514700	33339000	233010000	0	0	265360000	11680000	99	7374100	0	1849800	35502	336760	2353600	0	0	2680500	117980	1	3	3	0	0	2	0	0	0	181950000	326990000	280410000	0	0	14318000
G4TIR3	Probable 26S proteasome non-ATPase regulatory subunit p58	PCI	PIIN_05150	11	11	11	25.9	25.9	25.9	60.577	0	229.99	2827300000	36	0	998960000	0	0	476370000	0	0	1347100000	4866000	32	88353000	0	31217000	0	0	14886000	0	0	42097000	152060	15	10	10	0	0	1	0	0	0	1045600000	796700000	1269300000	0	0	5964800
G4TIT0	Related to General alpha-glucoside permease	#N/A	PIIN_05160	2	2	2	4.7	4.7	4.7	70.726	0	4.3011	320810000	1	0	129280000	0	0	94716000	1099400	0	95719000	0	21	15277000	0	6156100	0	0	4510300	52355	0	4558100	0	1	0	0	0	0	0	0	0	0	0	0	103890000	0	5438300	0
G4TIU8	Probable FRS1-phenylalanyl-tRNA synthetase, beta subunit, cytosolic	B3_4	PIIN_05162	5	5	5	10.9	10.9	10.9	68.63	0	32.321	633630000	7	0	185340000	1827500	0	141190000	0	0	303180000	2090300	33	19201000	0	5616300	55380	0	4278300	0	0	9187400	63342	2	2	3	0	0	0	0	0	0	223460000	232950000	250790000	0	0	2562300
G4TIU4	Related to dTDP-glucose 4,6-dehydratase	GDP_Man_Dehyd	PIIN_05177	2	2	2	6.9	6.9	6.9	46.109	0.0014778	3.1363	30942000	1	0	0	0	0	21261000	0	0	9681800	0	22	1406500	0	0	0	0	966390	0	0	440080	0	0	1	0	0	0	0	0	0	0	0	0	10508000	0	0	0
G4TIU5	Related to ENP1-required for pre-rRNA processing and 40S ribosomal subunit synthesis	Bystin	PIIN_05178	2	2	2	5.6	5.6	5.6	52.29	0	7.5286	216700000	6	0	51570000	0	0	51497000	0	0	113630000	0	28	7739100	0	1841800	0	0	1839200	0	0	4058200	0	2	2	2	0	0	0	0	0	0	53402000	70007000	121810000	0	0	0
G4TIV1	Probable NOP58-required for pre-18S rRNA processing	Nop	PIIN_05181	5	5	5	11.1	11.1	11.1	64.767	0	20.568	701550000	7	0	242490000	1459800	0	114430000	0	0	336690000	6476000	30	23385000	0	8083000	48661	0	3814300	0	0	11223000	215870	3	0	3	0	0	1	0	0	0	317330000	186620000	260240000	0	0	7938300
G4TIV5	Related to cathepsin d (Lysosomal aspartyl protease)	Asp	PIIN_05186	2	2	2	10.7	10.7	10.7	51.391	0	321.94	421860000	7	152940000	32124000	0	126030000	17364000	0	81650000	11744000	0	8	52732000	19118000	4015500	0	15754000	2170400	0	10206000	1467900	0	0	0	0	0	0	0	4	1	2	0	23713000	0	0	0	0
G4TIW0	Related to ribitol kinase	FGGY_N	PIIN_05192	2	2	2	8	8	8	65.515	0	4.6082	63481000	3	0	6418700	23321000	4725000	0	19779000	0	0	9237500	27	2351100	0	237730	863740	175000	0	732550	0	0	342130	0	1	0	1	0	0	0	1	0	6418700	0	0	0	0	11323000
G4TIX5;G4TIX6	Probable NADPH2 dehydrogenase chain OYE2	Oxidored_FMN	PIIN_05203	2	2	2	7.7	7.7	7.7	40.814	0	14.379	187830000	3	0	140950000	27503000	0	4396100	0	0	14980000	0	20	9391400	0	7047400	1375200	0	219800	0	0	748980	0	0	0	0	3	0	0	0	0	0	140950000	0	0	27503000	0	0
G4TIX8	Malic enzyme	malic	PIIN_05206	12	12	12	32	32	32	63.783	0	71.299	802360000	20	19277000	63249000	557020000	58551000	35889000	5834700	39809000	19745000	2990500	29	27668000	664730	2181000	19207000	2019000	1237500	201200	1372700	680850	103120	1	0	0	15	3	0	0	0	1	0	49013000	0	555310000	28771000	5459400
G4TIW5	Related to NUP170-nuclear pore protein	Nucleoporin_C	PIIN_05209	10	10	10	10.4	10.4	10.4	148.75	0	74.472	1154700000	24	0	456090000	5388800	0	308900000	0	0	376390000	7887200	58	19908000	0	7863600	92911	0	5325900	0	0	6489400	135990	9	7	8	0	0	0	0	0	0	415490000	434160000	436800000	0	0	9668100
G4TIZ6	Probable translation elongation factor eEF-1 beta chain	EF1_GNE	PIIN_05213	4	4	4	38.9	38.9	38.9	23.332	0	323.31	12147000000	52	0	2651200000	64349000	335670000	3274800000	5079600	0	5747600000	68107000	8	1518400000	0	331400000	8043600	41959000	409350000	634940	0	718460000	8513300	10	13	20	3	1	4	0	1	0	3157500000	4273400000	5912600000	78174000	0	69660000
G4TJ02	Uncharacterized protein	#N/A	PIIN_05219	3	3	3	12	12	12	54.337	0	55.946	448380000	13	170350000	0	0	194630000	0	0	83397000	0	0	13	34491000	13104000	0	0	14971000	0	0	6415100	0	0	0	0	0	0	0	0	3	6	4	0	0	0	0	0	0
G4TIZ1	GH16 domain-containing protein	Glyco_hydro_16	PIIN_05222	6	6	6	32.4	32.4	32.4	30.846	0	107.16	28719000000	55	12274000000	0	4427700	5932600000	0	0	10505000000	0	3623000	9	3191000000	1363700000	0	491970	659180000	0	0	1167200000	0	402550	0	0	0	0	0	0	17	17	21	0	0	0	0	0	4441100
G4TIY6	Related to 26S proteasome regulatory particle chain RPN9	PCI	PIIN_05232	2	2	2	8.9	8.9	8.9	43.376	0	16.173	194530000	5	14321000	0	4464100	0	88148000	0	0	82372000	5228700	24	8105600	596720	0	186000	0	3672800	0	0	3432200	217860	0	2	2	0	0	1	0	0	0	0	120070000	89716000	0	0	6409300
G4TIZ0	Probable bifunctional P-450:NADPH-P450 reductase (Fragment)	p450	PIIN_05236	6	1	1	12.6	3.9	3.9	85.328	0	13.554	31587000	1	0	25247000	0	0	6339600	0	0	0	0	46	686670	0	548850	0	0	137820	0	0	0	0	1	0	0	0	0	0	0	0	0	0	8658000	0	0	0	0
G4TJ09	Probable LYS20-homocitrate synthase	HMGL-like	PIIN_05241	8	8	8	27.5	27.5	27.5	51.655	0	40.873	930240000	15	0	319050000	23412000	0	255000000	1588500	0	303660000	27528000	27	34453000	0	11817000	867130	0	9444600	58832	0	11247000	1019600	4	2	2	3	0	4	0	0	0	308510000	385660000	302700000	21756000	0	32759000
G4TJ10	Related to peptidyl-Lys metalloendopeptidase-Chlorophyllum molybdites	Aspzincin_M35	PIIN_05242	3	3	3	16.4	16.4	16.4	36.355	0	41.222	8281600000	18	584640000	0	0	7532500000	0	0	163280000	0	1228400	10	828160000	58464000	0	0	753250000	0	0	16328000	0	122840	0	0	0	0	0	0	1	15	2	0	0	0	0	0	1505800
G4TJ26	F-actin-capping protein subunit beta	F_actin_cap_B	PIIN_05248	2	2	2	9.8	9.8	9.8	30.791	0	38.251	38456000	3	0	20364000	5096100	9655500	0	0	0	0	3340400	14	2746900	0	1454600	364010	689680	0	0	0	0	238600	2	0	0	0	0	0	0	1	0	20364000	0	0	0	0	4094600
G4TJ45	Uncharacterized protein	#N/A	PIIN_05277	4	4	4	12.9	12.9	12.9	37.242	0	58.266	370400000	5	0	43029000	1566700	0	139280000	0	0	186530000	0	15	24693000	0	2868600	104440	0	9285100	0	0	12435000	0	1	2	2	0	0	0	0	0	0	0	190210000	0	1566700	0	0
G4TJ49	Related to pathogenesis-related protein PR5K (Thaumatin family)	Thaumatin	PIIN_05281	8	8	8	54.8	54.8	54.8	27.633	0	255.51	91261000000	435	26382000000	100520000	19283000	63412000000	479720000	46551000	809730000	5638100	5103700	8	11408000000	3297800000	12565000	2410400	7926600000	59965000	5818900	101220000	704760	637960	1	2	0	0	5	0	151	267	9	95694000	649740000	0	19283000	0	0
G4TJ54	Probable RKI1-D-ribose-5-phosphate ketol-isomerase	Rib_5-P_isom_A	PIIN_05286	3	3	3	9.2	9.2	9.2	38.589	0	27.74	255450000	6	0	26159000	116270000	30149000	0	0	0	28973000	53897000	17	15026000	0	1538800	6839500	1773500	0	0	0	1704300	3170400	0	0	0	3	0	3	0	0	0	0	0	31445000	113690000	0	68648000
G4TJ58	Uncharacterized protein	Bestrophin	PIIN_05290	10	10	10	31.1	31.1	31.1	52.887	0	121.61	1397400000	24	0	386420000	30654000	0	443560000	1503600	0	501620000	33658000	18	77634000	0	21468000	1703000	0	24642000	83535	0	27868000	1869900	6	8	7	2	0	1	0	0	0	350350000	577100000	609150000	41460000	0	30452000
G4TJ59	Proteasome subunit beta (EC 3.4.25.1)	Proteasome	PIIN_05291	7	7	7	35.6	35.6	35.6	22.731	0	15.144	655390000	5	0	217770000	6968300	7140200	225120000	0	0	184160000	14230000	11	59581000	0	19797000	633480	649110	20466000	0	0	16742000	1293600	3	0	1	0	0	1	0	0	0	176940000	261080000	287060000	0	0	17443000
G4TJ67	Probable MAS6-mitochondrial inner membrane import translocase subunit	Tim17	PIIN_05299	4	4	4	15.6	15.6	15.6	22.633	0	50.338	763730000	15	0	137430000	413470	0	233560000	0	0	392310000	0	12	63644000	0	11453000	34455	0	19464000	0	0	32693000	0	3	5	7	0	0	0	0	0	0	190220000	241240000	450740000	413470	0	0
G4TJ73	Probable splicing factor 3b subunit 1	SF3b1	PIIN_05306	2	2	2	2.4	2.4	2.4	128.14	0	7.1973	74083000	5	0	28817000	0	0	21792000	0	0	23474000	0	50	1481700	0	576330	0	0	435840	0	0	469490	0	3	1	1	0	0	0	0	0	0	31416000	28545000	24094000	0	0	0
G4TJ74	DAO domain-containing protein	DAO	PIIN_05307	3	3	3	7.4	7.4	7.4	62.431	0	11.211	163350000	7	14106000	0	46972000	69103000	6957400	0	26210000	0	0	29	5632700	486430	0	1619700	2382900	239910	0	903810	0	0	0	0	0	3	0	0	0	2	2	0	9501600	0	46972000	0	0
G4TJ76	Probable DED1-ATP-dependent RNA helicase	DEAD	PIIN_05309	10	10	10	20	20	20	70.664	0	102.92	2704000000	16	0	693740000	14461000	0	422920000	0	0	1538500000	34387000	41	65952000	0	16920000	352720	0	10315000	0	0	37525000	838700	3	4	8	0	0	1	0	0	0	611880000	856280000	1473000000	14461000	0	0
G4TJ80	Pyruvate carboxylase (EC 6.4.1.1)	Biotin_carb_N	PIIN_05313	40	40	40	44.2	44.2	44.2	131.77	0	323.31	20396000000	204	1397800000	8764600000	243450000	871890000	3735400000	37101000	40525000	5173000000	132490000	61	334360000	22914000	143680000	3990900	14293000	61235000	608210	664350	84804000	2172000	72	45	40	9	6	8	14	9	1	8254900000	5304300000	5699000000	188850000	276570000	123950000
G4TJ98	Uncharacterized protein	#N/A	PIIN_05329	3	3	3	13.8	13.8	13.8	44.166	0	80.991	553000000	5	0	330490000	0	0	179960000	0	0	42549000	0	16	34563000	0	20656000	0	0	11248000	0	0	2659300	0	3	2	0	0	0	0	0	0	0	336210000	240050000	0	0	0	0
G4TJA2	AMPKBI domain-containing protein	AMPKBI	PIIN_05342	4	4	4	9.9	9.9	9.9	60.871	0	97.242	501280000	6	0	89862000	0	0	129240000	0	0	282170000	0	26	19280000	0	3456200	0	0	4970900	0	0	10853000	0	2	1	3	0	0	0	0	0	0	134710000	165440000	272460000	0	0	0
G4TJB5	Actin-related protein 2	Actin	PIIN_05348	4	4	4	20.4	20.4	20.4	45.189	0	79.102	1244400000	6	0	341910000	0	0	340810000	0	0	554650000	7059300	19	65496000	0	17995000	0	0	17937000	0	0	29192000	371540	1	1	4	0	0	0	0	0	0	330560000	375510000	551710000	0	0	8653300
G4TJB9	Fungal_trans domain-containing protein	Fungal_trans	PIIN_05352	2	2	2	3.7	3.7	3.7	91.449	0	18.949	93032000	1	0	37483000	0	0	13546000	0	0	42003000	0	27	3445600	0	1388300	0	0	501720	0	0	1555700	0	0	0	1	0	0	0	0	0	0	0	0	45587000	0	0	0
G4TJC5	Related to squalene monooxygenase	SE	PIIN_05353	4	4	4	6.4	6.4	6.4	68.563	0	74.175	1392600000	14	0	305120000	7753400	0	190560000	0	0	876020000	13171000	28	49736000	0	10897000	276910	0	6805600	0	0	31286000	470390	3	3	5	1	0	2	0	0	0	346090000	299400000	870620000	7780300	0	16118000
G4TJC7	Peptidase S59 domain-containing protein	Nucleoporin2	PIIN_05355	2	2	2	1.2	1.2	1.2	195.48	0	6.2655	329820000	3	0	74267000	0	71350000	69621000	0	18449000	94006000	2122900	62	5319600	0	1197900	0	1150800	1122900	0	297570	1516200	34240	1	1	1	0	0	0	0	0	0	0	95080000	0	0	0	2602300
G4TJD9	Probable EXG1-exo-beta-1,3-glucanase (I/II), major isoform	Cellulase	PIIN_05371	2	2	2	6.9	6.9	6.9	54.915	0.0065818	2.0881	50962000	1	14587000	0	11229000	17899000	0	0	7247600	0	0	21	2426800	694620	0	534730	852310	0	0	345120	0	0	0	0	0	0	0	0	0	0	1	0	0	0	11229000	0	0
G4TJF5	Zn(2)-C6 fungal-type domain-containing protein	Zn_clus	PIIN_05387	2	2	2	6.3	6.3	6.3	117.3	0.0023474	2.6601	81453000	1	0	0	0	0	23388000	0	0	58065000	0	47	1733000	0	0	0	0	497610	0	0	1235400	0	0	0	1	0	0	0	0	0	0	0	0	63019000	0	0	0
G4TJF9	Uncharacterized protein	Svf1	PIIN_05391	2	2	2	6.8	6.8	6.8	40.937	0	12.25	1042400000	1	0	453270000	25462000	15828000	190260000	2151200	0	337610000	17862000	24	43435000	0	18886000	1060900	659520	7927300	89633	0	14067000	744250	1	0	0	0	0	0	0	0	0	0	0	357540000	0	0	21895000
G4TJG3	Uncharacterized protein	PEX11	PIIN_05399	2	2	2	7.2	7.2	7.2	31.75	0	10.374	226190000	6	0	147970000	0	0	43747000	0	0	34473000	0	15	15080000	0	9865000	0	0	2916500	0	0	2298200	0	4	1	1	0	0	0	0	0	0	155060000	48113000	41959000	0	0	0
G4TJI8	Related to O-methylsterigmatocystin oxidoreductase	p450	PIIN_05412	3	3	3	9	9	9	56.08	0	16.483	81258000	3	0	9043500	0	0	48071000	0	0	24144000	0	24	3385800	0	376810	0	0	2003000	0	0	1006000	0	0	3	0	0	0	0	0	0	0	0	65650000	0	0	0	0
G4TJI0	Uncharacterized protein	p450	PIIN_05414	3	3	3	5.7	5.7	5.7	55.426	0	15.73	232530000	7	0	75351000	0	0	55086000	0	0	102090000	0	27	8612200	0	2790800	0	0	2040200	0	0	3781200	0	2	2	3	0	0	0	0	0	0	72778000	74392000	114210000	0	0	0
G4TJI1	NAD-specific glutamate dehydrogenase (EC 1.4.1.2)	ELFV_dehydrog	PIIN_05415	11	11	11	12.9	12.9	12.9	117.66	0	323.31	4300400000	52	0	1974600000	97017000	17566000	1884800000	8828600	0	296830000	20736000	51	84321000	0	38718000	1902300	344420	36957000	173110	0	5820100	406590	17	21	3	7	3	1	0	0	0	2016200000	2386100000	421200000	75865000	63876000	26364000
G4TJJ1	Vacuolar proton pump subunit B (V-ATPase subunit B) (Vacuolar proton pump subunit B)	ATP-synt_ab	PIIN_05421	10	10	10	32.6	32.6	32.6	57.498	0	290.03	2139100000	65	0	697990000	11677000	25103000	621630000	656800	0	766780000	15261000	26	82273000	0	26846000	449100	965480	23909000	25261	0	29492000	586970	19	21	18	2	0	3	0	2	0	652370000	809400000	861250000	11677000	0	0
G4TJJ2	Probable CDC11-septin	Septin	PIIN_05422	2	2	2	4.2	4.2	4.2	69.956	0	6.2825	202040000	4	0	65296000	0	0	31569000	0	0	105180000	0	31	6517500	0	2106300	0	0	1018300	0	0	3392900	0	1	1	2	0	0	0	0	0	0	0	0	114150000	0	0	0
G4TJJ3	Probable ribosomal protein MRP17, mitochondrial	SQS_PSY	PIIN_05423	2	2	2	9.7	9.7	9.7	35.666	0	5.4353	107800000	7	0	12727000	0	0	16544000	0	0	78533000	0	15	7186900	0	848490	0	0	1102900	0	0	5235500	0	1	2	4	0	0	0	0	0	0	32089000	42102000	46362000	0	0	0
G4TJK9;G4U152;G4TTW4	Carboxylic ester hydrolase (EC 3.1.1.-)	COesterase	PIIN_05427	7	6	6	16	12.3	12.3	52.443	0	61.494	6990700000	28	840180000	29105000	603390000	4320800000	12000000	121850000	1004200000	9673800	49534000	18	388370000	46677000	1617000	33522000	240040000	666670	6769200	55790000	537430	2751900	0	0	0	0	0	0	0	28	0	0	0	10499000	0	585110000	0
G4TJK2	Glutathione reductase (EC 1.8.1.7)	Pyr_redox_dim	PIIN_05440	10	10	10	32.1	32.1	32.1	51.762	0	323.31	2525300000	37	212200000	227720000	1088700000	570580000	266670000	916840	47204000	97091000	14279000	23	109800000	9226100	9900800	47333000	24808000	11595000	39862	2052400	4221300	620820	1	1	0	23	0	1	5	5	1	0	364190000	0	1081000000	0	25165000
G4TJK3	Related to TAF5-TFIID and SAGA subunit	TFIID_NTD2	PIIN_05441	3	3	3	5.7	5.7	5.7	90.044	0	51.911	461170000	2	0	181610000	0	0	119190000	0	0	160370000	0	39	11825000	0	4656600	0	0	3056200	0	0	4112000	0	2	0	0	0	0	0	0	0	0	175270000	0	180390000	0	0	0
G4TJM6	Uncharacterized protein	#N/A	PIIN_05456	4	4	4	19.8	19.8	19.8	22.882	0	142.05	7850500000	138	2601900000	0	0	2168700000	0	13022000	3061500000	0	5312900	8	981320000	325240000	0	0	271090000	0	1627700	382690000	0	664110	0	0	0	0	2	1	108	11	16	0	0	0	0	0	6512600
G4TJM8	Transaldolase (EC 2.2.1.2)	TAL_FSA	PIIN_05458	10	10	10	44.8	44.8	44.8	35.95	0	91.434	1329700000	47	0	258570000	142700000	212460000	231780000	162540000	100320000	66609000	154710000	18	73872000	0	14365000	7928100	11803000	12877000	9029900	5573300	3700500	8595100	2	3	1	4	16	10	0	6	5	196890000	299620000	150890000	143820000	757810000	234710000
G4TJN2	Uncharacterized protein	zf-CCCH	PIIN_05464	2	2	2	7.2	7.2	7.2	63.678	0	7.3517	128500000	1	0	0	0	0	26604000	0	0	101890000	0	27	4759200	0	0	0	0	985340	0	0	3773800	0	0	0	1	0	0	0	0	0	0	0	0	110590000	0	0	0
G4TJN3	Probable heat shock protein Hsp88	HSP70	PIIN_05465	17	17	17	29.9	29.9	29.9	84.158	0	323.31	3461700000	60	0	892380000	62331000	172120000	832900000	12419000	0	1433300000	56246000	46	75255000	0	19399000	1355000	3741800	18107000	269980	0	31159000	1222700	12	13	17	4	1	10	0	3	0	1050500000	1166500000	1368500000	50893000	81935000	59881000
G4TJN6	Related to subtilisin-like serine protease	Peptidase_S8	PIIN_05468	17	17	17	38.8	38.8	38.8	100.84	0	323.31	3648400000	101	343130000	50793000	1006100000	92233000	53944000	77976000	285900000	25252000	1713100000	32	114010000	10723000	1587300	31441000	2882300	1685700	2436700	8934300	789120	53534000	1	0	0	24	10	51	6	1	8	0	73671000	0	991010000	458430000	1981100000
G4TJP7	Extracellular metalloproteinase (EC 3.4.24.-) (Fungalysin)	Peptidase_M36	PIIN_05476	7	7	7	15.2	15.2	15.2	84.236	0	17.639	417330000	12	0	119290000	104200000	156120000	28532000	0	0	0	9201800	43	9705400	0	2774100	2423200	3630600	663550	0	0	0	213990	1	2	0	6	0	0	0	3	0	0	38966000	0	91267000	0	24210000
G4TJQ3	Probable URA2-multifunctional pyrimidine biosynthesis protein	GATase	PIIN_05483	23	23	23	15.4	15.4	15.4	244.18	0	323.31	3954900000	55	0	1240200000	22300000	0	593230000	1938100	0	2055300000	41867000	110	35953000	0	11274000	202730	0	5393000	17620	0	18685000	380610	17	13	23	0	0	2	0	0	0	1341200000	948790000	1966100000	29188000	0	44433000
G4TJQ4	Probable Ras-related protein Rab-18	Ras	PIIN_05484	3	2	2	19.7	16.1	16.1	23.843	0	15.468	111340000	2	0	43293000	0	0	30932000	0	0	36091000	1020200	14	7952500	0	3092400	0	0	2209400	0	0	2577900	72869	0	1	1	0	0	0	0	0	0	0	0	39170000	0	0	1250500
G4TJQ7	Tubulin beta chain	Tubulin	PIIN_05487	17	17	17	55.4	55.4	55.4	49.994	0	323.31	22273000000	147	0	9647600000	378430000	255920000	4123100000	17574000	0	7504900000	345040000	20	1113600000	0	482380000	18921000	12796000	206150000	878700	0	375240000	17252000	51	26	32	15	1	15	0	7	0	9805000000	5970900000	7161000000	369690000	119610000	382640000
G4TJR8	40S ribosomal protein S12	Ribosomal_L7Ae	PIIN_05498	4	4	4	38.8	38.8	38.8	16.127	0	51.491	2106100000	14	0	752430000	23222000	0	680750000	1055700	0	525920000	122730000	8	263260000	0	94053000	2902800	0	85094000	131970	0	65741000	15341000	2	3	2	0	0	7	0	0	0	683440000	888050000	552340000	18213000	0	155450000
G4TJR9	Probable GFA1-glucosamine--fructose-6-phosphate transaminase	SIS	PIIN_05499	26	26	26	50.8	50.8	50.8	79.343	0	323.31	11026000000	119	0	6484400000	173460000	27747000	1793900000	5872000	0	2416100000	124630000	37	298000000	0	175260000	4688200	749930	48483000	158700	0	65300000	3368400	49	27	14	14	1	14	0	0	0	7070300000	2491800000	1958100000	167560000	40806000	146910000
G4TJV1	Cytochrome b-c1 complex subunit 7	UCR_14kD	PIIN_05521	3	3	3	18.5	18.5	18.5	15.933	0	22.2	1877200000	10	0	530300000	1695400	12517000	666270000	284980	0	665260000	896490	6	312870000	0	88383000	282570	2086200	111050000	47496	0	110880000	149410	3	4	3	0	0	0	0	0	0	553770000	836840000	771630000	1695400	0	0
G4TJU1	VOC domain-containing protein	Glyoxalase	PIIN_05525	3	3	3	32.1	32.1	32.1	18.753	0	123.62	1245300000	4	0	671160000	0	0	477040000	0	0	97078000	0	9	138360000	0	74573000	0	0	53004000	0	0	10786000	0	2	2	0	0	0	0	0	0	0	530500000	792140000	0	0	0	0
G4TJW2	Related to 3-oxoacyl-[acyl-carrier-protein] reductase	adh_short_C2	PIIN_05541	4	4	4	23.1	23.1	23.1	29.699	0	39.725	571530000	10	0	236040000	15869000	0	206690000	0	0	104340000	8590600	19	30080000	0	12423000	835220	0	10878000	0	0	5491300	452140	3	4	1	1	0	1	0	0	0	236670000	277890000	116990000	0	0	10530000
G4TJX5	Related to cellulase-Streptomyces pristinaespiralis	Cellulase	PIIN_05555	18	18	18	35.9	35.9	35.9	70.002	0	323.31	2946800000	67	0	2849100	1374700000	1173200000	49027000	407230	230240000	48235000	68210000	34	86671000	0	83798	40432000	34505000	1442000	11977	6771800	1418700	2006200	0	0	0	40	0	4	0	15	8	0	66956000	0	1335300000	0	104390000
G4TJX9	Probable GTP-binding protein Rab11	Ras	PIIN_05558	5	5	5	23.1	23.1	23.1	29.554	0	10.104	778330000	10	8380500	243130000	45745000	0	149310000	3321700	3972200	278660000	45802000	15	51889000	558700	16209000	3049700	0	9954300	221450	264810	18578000	3053400	2	2	1	2	1	2	0	0	0	0	0	302440000	0	0	56144000
G4TK00	WD_REPEATS_REGION domain-containing protein (Fragment)	NACHT	PIIN_05579	2	2	2	2.2	2.2	2.2	127.29	0.0010121	3.4238	436730000	4	0	123090000	0	65698000	132390000	3825300	0	111720000	0	61	7159500	0	2017900	0	1077000	2170400	62710	0	1831500	0	1	1	0	0	1	0	0	1	0	0	0	121250000	0	18922000	0
G4TK02	Probable sulfite reductase cys-4	Flavodoxin_1	PIIN_05581	4	4	4	4.6	4.6	4.6	114.98	0	38.061	612070000	14	0	120470000	9673100	58648000	122760000	3121600	0	277850000	19548000	56	10930000	0	2151200	172730	1047300	2192200	55743	0	4961600	349080	1	4	5	0	0	2	0	2	0	169170000	151120000	269390000	9673100	0	0
G4TK04	Probable AGX1-alanine-glyoxylate transaminase	Aminotran_5	PIIN_05583	6	6	6	31.2	31.2	31.2	41.208	0	33.536	413390000	10	0	99360000	166790000	2270400	0	525750	0	133290000	11158000	12	34449000	0	8280000	13899000	189200	0	43812	0	11108000	929840	0	0	1	9	0	0	0	0	0	0	0	144660000	154790000	0	25668000
G4TK07	Probable 2-Nitropropane dioxygenase	NMO	PIIN_05587	5	5	5	28.1	28.1	28.1	35.801	0	50.789	858280000	12	0	548770000	11815000	6284400	158710000	0	0	129180000	3521100	18	47682000	0	30487000	656390	349130	8817500	0	0	7176600	195620	8	3	0	1	0	0	0	0	0	533430000	241180000	131110000	11815000	0	0
G4TK21	AP-1 complex subunit gamma	Adaptin_N	PIIN_05589	3	3	3	4.1	4.1	4.1	92.51	0	32.278	495440000	4	17268000	173090000	7085200	0	109790000	0	0	182570000	5642400	44	11260000	392460	3933800	161030	0	2495200	0	0	4149300	128240	1	1	1	0	0	0	1	0	0	0	0	198140000	0	0	6916500
G4TK23	Uncharacterized protein	DUF383	PIIN_05591	2	2	2	5.5	5.5	5.5	46.363	0	4.174	50559000	4	0	0	0	0	13033000	0	0	34738000	2787400	23	2198200	0	0	0	0	566670	0	0	1510400	121190	0	2	2	0	0	0	0	0	0	0	0	37702000	0	0	3416800
G4TK15	Probable MMS2-part of the error-free postreplication repair pathway	UQ_con	PIIN_05601	5	5	5	38.4	38.4	38.4	15.488	0	79.434	3252900000	16	0	987630000	11188000	64439000	759770000	1389200	0	1407100000	21343000	7	464690000	0	141090000	1598300	9205600	108540000	198450	0	201010000	3049000	7	3	4	0	0	1	0	1	0	1327200000	805330000	1419900000	0	0	26162000
G4TK37	Related to cystathionine beta-lyase (N-terminal)	Cys_Met_Meta_PP	PIIN_05615	2	2	2	8.8	8.8	8.8	44.198	0	100.79	1242400000	14	0	374160000	871090	0	368430000	0	0	497690000	1255700	20	62120000	0	18708000	43555	0	18421000	0	0	24885000	62786	5	4	5	0	0	0	0	0	0	366700000	473330000	577450000	0	0	1539300
G4TK40	Uncharacterized protein	Nup188	PIIN_05618	9	9	9	6.8	6.8	6.8	253.27	0	27.425	834800000	4	0	244680000	0	0	255200000	0	0	334930000	0	103	8104900	0	2375500	0	0	2477600	0	0	3251800	0	0	3	1	0	0	0	0	0	0	377130000	312230000	267330000	0	0	0
G4TK57	Uncharacterized protein	#N/A	PIIN_05635	2	2	2	44.6	44.6	44.6	10.624	0	7.8348	114580000	3	0	12796000	575020	0	87892000	0	0	13319000	0	3	38194000	0	4265400	191670	0	29297000	0	0	4439600	0	0	2	0	0	0	0	0	1	0	0	120030000	0	575020	0	0
G4TK64	Probable BNA3-Arylformamidase	Aminotran_1_2	PIIN_05637	6	6	6	16.3	16.3	16.3	49.18	0	48.868	1257500000	13	0	358020000	49095000	152020000	217170000	23342000	0	406680000	51178000	20	62875000	0	17901000	2454800	7601000	10859000	1167100	0	20334000	2558900	0	1	1	2	2	4	0	3	0	0	0	441380000	46622000	117300000	63373000
G4TK78	Probable dihydrolipoamide S-succinyltransferase	2-oxoacid_dh	PIIN_05656	5	5	5	10	10	10	43.158	0	47.556	1958000000	23	0	606140000	16327000	11439000	478590000	4266400	5382300	811630000	24247000	24	81584000	0	25256000	680280	476640	19941000	177770	224260	33818000	1010300	6	6	8	1	1	1	0	0	0	553130000	650850000	859940000	0	0	28812000
G4TKB0	Uncharacterized protein	DUF1682	PIIN_05676	3	3	3	12.3	12.3	12.3	44.939	0	24.605	326380000	7	0	114320000	1325900	0	134270000	0	0	71422000	5048600	20	16319000	0	5716000	66295	0	6713400	0	0	3571100	252430	2	3	1	0	0	1	0	0	0	0	147390000	113490000	0	0	6188600
G4TK99	Related to epoxide hydrolase	Abhydrolase_1	PIIN_05686	3	3	3	14.4	14.4	14.4	41.104	0	10.175	219210000	4	0	93941000	1541000	0	79189000	0	0	44535000	0	21	10438000	0	4473400	73383	0	3770900	0	0	2120700	0	2	1	1	0	0	0	0	0	0	0	108150000	0	1541000	0	0
G4TKA0	Probable CNB1-calcineurin B, regulatory subunit	EF-hand_7	PIIN_05687	2	2	2	20.3	20.3	20.3	21.61	0.0010086	3.3995	145390000	2	0	0	0	13626000	62052000	0	0	69712000	0	12	12116000	0	0	0	1135500	5171000	0	0	5809400	0	0	1	1	0	0	0	0	0	0	0	0	75660000	0	0	0
G4TKC4	Probable CCT6-component of chaperonin-containing T-complex (Zeta subunit)	Cpn60_TCP1	PIIN_05702	4	4	4	12.5	12.5	12.5	61.083	0	7.7634	297700000	7	0	101450000	2115900	0	127270000	0	0	63587000	3277600	24	12404000	0	4227000	88163	0	5302900	0	0	2649400	136570	2	2	2	0	0	1	0	0	0	79045000	129050000	136170000	0	0	4017700
G4TKD1	Probable CCT8-component of chaperonin-containing T-complex	Cpn60_TCP1	PIIN_05709	8	8	8	19.4	19.4	19.4	63.027	0	165.01	2549100000	26	0	618070000	34862000	0	652250000	0	0	1213800000	30157000	33	77245000	0	18729000	1056400	0	19765000	0	0	36780000	913840	7	6	9	2	0	2	0	0	0	645120000	907720000	1273300000	34862000	0	0
G4TKD3	U6 snRNA-associated Sm-like protein LSm2	LSM	PIIN_05711	2	2	2	21.3	21.3	21.3	10.674	0	33.013	107940000	2	0	78147000	0	0	11851000	0	0	17943000	0	6	17990000	0	13024000	0	0	1975200	0	0	2990600	0	1	0	1	0	0	0	0	0	0	78147000	0	0	0	0	0
G4TKE2	Cysteine proteinase 1, mitochondrial (EC 3.4.22.40)	Peptidase_C1_2	PIIN_05720	6	6	6	18.1	18.1	18.1	58.68	0	141.55	1460300000	15	0	806570000	11483000	50496000	461580000	2451100	0	121550000	6188400	31	47107000	0	26018000	370430	1628900	14890000	79066	0	3921100	199630	6	6	2	0	0	0	0	1	0	740030000	587510000	241330000	11483000	0	0
G4TKE3;G4TXQ6	Related to alpha-glucosidase b	Glyco_hydro_31	PIIN_05721	5	5	5	9.2	9.2	9.2	100.41	0	26.882	279300000	8	0	34697000	21235000	84460000	61539000	0	2439900	74928000	0	34	8214700	0	1020500	624550	2484100	1810000	0	71762	2203800	0	0	1	1	4	0	0	0	2	0	0	84043000	0	21235000	0	0
G4TKF0	Probable Chitin deacetylase	Polysacc_deac_1	PIIN_05728	7	7	7	18.3	18.3	18.3	48.516	0	323.31	30361000000	175	5983400000	3115500000	1467600000	9053200000	836790000	13954000	8814400000	895830000	180150000	10	3036100000	598340000	311550000	146760000	905320000	83679000	1395400	881440000	89583000	18015000	12	6	5	21	2	12	30	24	63	3114200000	1132800000	947830000	1440600000	99686000	214050000
G4TKF1	Related to CCR4-component of the major cytoplasmic deadenylase (C-terminal)	Exo_endo_phos	PIIN_05729	2	2	2	5.7	5.7	5.7	68.504	0	22.879	144260000	1	0	54933000	0	0	40285000	0	0	49043000	0	25	5770500	0	2197300	0	0	1611400	0	0	1961700	0	1	0	0	0	0	0	0	0	0	0	0	53228000	0	0	0
G4TKF3	ATP synthase subunit d, mitochondrial	Mt_ATP-synt_D	PIIN_05731	2	2	2	23.6	23.6	23.6	20.16	0	323.31	4520500000	20	0	1354400000	3501300	0	1101900000	0	0	2060700000	0	14	322890000	0	96744000	250090	0	78709000	0	0	147190000	0	7	6	7	0	0	0	0	0	0	1376100000	1481000000	2238600000	3501300	0	0
G4TKG1	Proteasome subunit alpha type (EC 3.4.25.1)	Proteasome	PIIN_05735	3	3	3	15.2	15.2	15.2	30.912	0	297.27	1235700000	12	0	501550000	6280800	76857000	322160000	2104400	0	306100000	20671000	16	77233000	0	31347000	392550	4803600	20135000	131530	0	19131000	1292000	4	3	2	1	0	0	0	2	0	567400000	392860000	313480000	0	0	25339000
G4TKG2	Probable COX15-cytochrome oxidase assembly factor	COX15-CtaA	PIIN_05736	5	5	5	17.2	17.2	17.2	53.87	0	31.731	747980000	13	0	78398000	1869100	0	324280000	1277300	0	334100000	8056200	19	39367000	0	4126200	98372	0	17068000	67225	0	17584000	424010	1	6	4	0	1	1	0	0	0	123410000	393660000	366800000	0	0	9875300
G4TKG4	Related to Para-nitrobenzyl esterase	COesterase	PIIN_05738	10	10	10	29.8	29.8	29.8	57.428	0	93.476	3588700000	25	58504000	10435000	62592000	2814800000	33146000	2167800	559150000	47906000	0	17	211100000	3441400	613800	3681900	165580000	1949800	127520	32891000	2818000	0	0	0	0	3	1	0	0	13	8	0	0	51993000	62592000	0	0
G4TKG5	DUF202 domain-containing protein	DUF202	PIIN_05739	2	2	2	16.8	16.8	16.8	21.898	0	8.0674	73070000	3	0	16066000	0	0	38896000	0	0	18107000	0	8	9133700	0	2008200	0	0	4862100	0	0	2263400	0	1	1	1	0	0	0	0	0	0	24392000	41217000	23229000	0	0	0
G4TKF7	Related to DNAJ-like protein Psi	DnaJ	PIIN_05740	2	2	2	8.1	8.1	8.1	40.597	0	3.9538	174370000	2	0	118490000	0	6032200	28001000	0	0	21841000	0	19	9177200	0	6236400	0	317480	1473700	0	0	1149500	0	1	1	0	0	0	0	0	0	0	118490000	0	0	0	0	0
G4TKG6	Uncharacterized protein	Lactonase	PIIN_05741	8	8	8	36.2	36.2	36.2	38.432	0	28.758	2081000000	31	3880200	0	1130100000	180900000	16879000	1065900	607060000	7110800	133970000	12	173410000	323350	0	94174000	15075000	1406500	88826	50588000	592570	11164000	0	0	0	16	0	4	0	2	9	0	23051000	0	904060000	0	390240000
G4TKH0	Uncharacterized protein	Haem_degrading	PIIN_05746	2	2	2	14.1	14.1	14.1	21.039	0	15.789	257140000	3	0	66368000	2017600	0	106770000	0	0	72919000	9065400	8	32142000	0	8296000	252210	0	13346000	0	0	9114900	1133200	0	2	0	0	0	1	0	0	0	48454000	171070000	71793000	0	0	11112000
G4TKH5	Branched-chain-amino-acid aminotransferase (EC 2.6.1.42)	Aminotran_4	PIIN_05753	5	5	5	17.2	17.2	17.2	46.654	0	32.119	1426300000	19	0	433560000	20833000	0	428660000	0	0	523280000	19980000	20	71316000	0	21678000	1041700	0	21433000	0	0	26164000	999020	6	6	4	1	0	2	0	0	0	543960000	515990000	526940000	21384000	0	23942000
G4TKH9	Uncharacterized protein	#N/A	PIIN_05757	2	2	2	10.1	10.1	10.1	22.479	0	90.931	262260000	9	32222000	771750	190720	111800000	89802000	1726600	12329000	13420000	0	7	37466000	4603100	110250	27246	15971000	12829000	246650	1761300	1917100	0	0	2	0	0	0	0	2	5	0	0	122640000	0	190720	0	0
G4TKJ4	26S proteasome regulatory subunit RPN1	PC_rep	PIIN_05762	6	6	6	8.2	8.2	8.2	99.839	0	48.491	1438200000	14	15338000	522290000	26500000	6863800	373300000	1070100	0	468920000	23865000	47	30599000	326330	11113000	563830	146040	7942700	22767	0	9977100	507760	4	5	3	0	0	2	0	0	0	528430000	486690000	506150000	31409000	0	24345000
G4TKI6	Probable SAC6-actin filament bundling protein, fimbrin	CH	PIIN_05771	5	5	5	16.4	16.4	16.4	81.862	0	27.56	361500000	6	0	101680000	3835400	0	130190000	712940	0	116790000	8297700	42	8607200	0	2420900	91319	0	3099800	16975	0	2780700	197560	2	2	2	0	0	0	0	0	0	128270000	120860000	157100000	0	0	10171000
G4TKJ0	NAD(P)-bd_dom domain-containing protein	NAD_binding_10	PIIN_05775	3	3	3	17.1	17.1	17.1	25.455	0	29.716	1512100000	10	0	600840000	0	0	424890000	0	0	486380000	0	14	108010000	0	42917000	0	0	30349000	0	0	34741000	0	4	3	2	0	0	1	0	0	0	613250000	558860000	536870000	0	0	0
G4TKL5	Uncharacterized protein	Dynamin_N	PIIN_05788	5	5	5	6.9	6.9	6.9	108.34	0	36.513	404540000	9	0	97102000	0	0	135800000	0	0	169820000	1822300	48	8427900	0	2023000	0	0	2829100	0	0	3537900	37965	3	4	2	0	0	0	0	0	0	123370000	166030000	177470000	0	0	2233800
G4TKL1	Probable CDC60-leucine--tRNA ligase, cytosolic	tRNA-synt_1	PIIN_05793	10	10	10	14.6	14.6	14.6	123.38	0	323.31	1769100000	35	0	484340000	13714000	12060000	329200000	12668000	0	900160000	16978000	56	31591000	0	8648900	244900	215360	5878500	226220	0	16074000	303170	8	9	12	1	2	3	0	0	0	482840000	522070000	905970000	13297000	56456000	27435000
G4TKP4	Uncharacterized protein	#N/A	PIIN_05808	4	4	4	5.4	5.4	5.4	87.587	0	14.764	1082800000	9	0	444980000	0	0	278300000	0	0	359520000	0	30	36093000	0	14833000	0	0	9276700	0	0	11984000	0	4	2	3	0	0	0	0	0	0	414520000	390030000	410690000	0	0	0
G4TKN5	3-hydroxy-3-methylglutaryl coenzyme A synthase (HMG-CoA synthase) (EC 2.3.3.10)	HMG_CoA_synt_N	PIIN_05816	5	5	5	11.8	11.8	11.8	51.761	0	194.18	693240000	17	0	107890000	7873500	0	106150000	6551700	0	440660000	24115000	16	43327000	0	6743300	492100	0	6634400	409480	0	27541000	1507200	3	3	10	0	0	1	0	0	0	164070000	156880000	378550000	0	0	29560000
G4TKN8	Related to SUR2-sphingosine hydroxylase	FA_hydroxylase	PIIN_05819	3	3	3	14.7	14.7	14.7	39.885	0	123.62	229930000	8	0	39097000	0	0	21262000	145410	0	169430000	0	12	19161000	0	3258100	0	0	1771800	12117	0	14119000	0	2	1	5	0	0	0	0	0	0	57684000	36316000	158020000	0	719250	0
G4TKP7	Uncharacterized protein	WSC	PIIN_05825	12	12	11	44.8	44.8	43	39.729	0	323.31	5187300000	178	0	0	420220000	20942000	17355000	1153000000	0	9220200	3566500000	19	273020000	0	0	22117000	1102200	913440	60685000	0	485270	187710000	0	0	0	8	85	85	0	0	0	0	23702000	0	287740000	6415500000	3218800000
G4TKP9	Related to ERG28-involved in synthesis of ergosterol	Erg28	PIIN_05827	2	2	2	21.2	21.2	21.2	15.123	0	4.7122	155660000	1	0	54387000	0	0	48752000	0	0	52516000	0	5	31131000	0	10877000	0	0	9750500	0	0	10503000	0	1	0	0	0	0	0	0	0	0	0	0	56996000	0	0	0
G4TKQ2	Probable SDS22-protein phosphatase 1, regulatory subunit 7	LRR_4	PIIN_05830	5	5	5	22.8	22.8	22.8	38.185	0	13.131	316390000	11	0	153260000	1924000	0	104920000	0	0	48225000	8060100	17	18611000	0	9015200	113180	0	6171900	0	0	2836800	474120	5	2	2	0	0	2	0	0	0	117590000	120810000	89856000	0	0	9880100
G4TKQ8	Uncharacterized protein	DUF2828	PIIN_05836	5	5	5	8	8	8	91	0	24.226	344900000	7	0	45485000	0	22981000	163980000	0	0	108210000	4243400	46	7497800	0	988800	0	499580	3564700	0	0	2352400	92248	0	3	4	0	0	0	0	0	0	64512000	205330000	117030000	0	0	5201600
G4TKQ9	Methyltranfer_dom domain-containing protein	Methyltransf_31	PIIN_05837	2	2	2	3.3	3.3	3.3	50.914	0.0023496	2.6612	77673000	2	0	5380700	35362000	0	16263000	0	0	15135000	5532400	19	4088000	0	283190	1861100	0	855950	0	0	796580	291180	0	1	0	1	0	0	0	0	0	5380700	0	0	0	0	6781600
G4TKR0	Methyltranfer_dom domain-containing protein	Methyltransf_23	PIIN_05838	2	2	2	9.9	9.9	9.9	38.849	0	10.776	55766000	1	0	0	0	0	7928300	0	0	47838000	0	14	3983300	0	0	0	0	566310	0	0	3417000	0	0	0	1	0	0	0	0	0	0	0	0	51919000	0	0	0
G4TKR9	Probable TPS1-alpha,alpha-trehalose-phosphate synthase, 56 KD subunit	Glyco_transf_20	PIIN_05847	9	9	9	22.5	22.5	22.5	70.083	0	321.75	4482500000	61	0	2019300000	70386000	39907000	1116800000	2185900	0	1187600000	46298000	29	154570000	0	69630000	2427100	1376100	38511000	75377	0	40953000	1596500	22	15	13	4	0	5	0	2	0	2085800000	1381500000	1354800000	86364000	0	40774000
G4TKW9	Succinate dehydrogenase [ubiquinone] iron-sulfur subunit, mitochondrial (EC 1.3.5.1)	Fer2_3	PIIN_05897	6	6	6	23.8	23.8	23.8	31.893	0	323.31	1206400000	13	0	437110000	731870	1445500	316000000	0	0	448770000	2363200	18	67024000	0	24284000	40659	80304	17556000	0	0	24932000	131290	4	4	5	0	0	0	0	0	0	335380000	400780000	619570000	0	0	2896800
G4TKX3	Uncharacterized protein	#N/A	PIIN_05901	6	6	6	29.6	29.6	29.6	28.934	0	55.067	4415700000	36	1648100000	392520000	3801900	1259300000	362430000	0	373080000	376500000	0	16	275980000	103000000	24533000	237620	78706000	22652000	0	23317000	23531000	0	3	3	2	0	0	0	14	7	7	372980000	413960000	509170000	3801900	0	0
G4TKY2	Uncharacterized protein	#N/A	PIIN_05909	3	3	3	5.2	5.2	5.2	79.039	0	7.4701	33468000	3	0	0	0	14309000	0	4121700	0	0	15037000	27	1239500	0	0	0	529970	0	152660	0	0	556920	0	0	0	0	1	2	0	0	0	0	0	0	0	0	18432000
G4TL06	Probable SEC24-COPII coated vesicle component	Gelsolin	PIIN_05930	17	17	17	29.3	29.3	29.3	111.88	0	284.59	2638200000	47	6209600	732850000	29408000	0	472340000	3049400	2901900	1356200000	35230000	37	71303000	167830	19807000	794800	0	12766000	82417	78428	36655000	952150	9	11	14	4	1	8	0	0	0	864900000	874080000	1110900000	23239000	28107000	36330000
G4TL11	Related to UTP4-U3 snoRNP protein	#N/A	PIIN_05939	3	3	3	5.7	5.7	5.7	89.029	0	10.752	97120000	1	0	32920000	11700000	0	5795100	0	0	46705000	0	33	2943000	0	997570	354550	0	175610	0	0	1415300	0	1	0	0	0	0	0	0	0	0	32920000	0	0	11700000	0	0
G4TL16	Probable heat shock protein HSP104 (Endopeptidase Clp ATP-binding chain HSP104)	Clp_N	PIIN_05944	39	39	39	45.6	45.6	45.6	99.482	0	323.31	36970000000	296	32240000	13423000000	395200000	395870000	10162000000	11180000	0	12037000000	512880000	53	697540000	608310	253270000	7456700	7469300	191740000	210940	0	227110000	9677000	84	81	69	19	0	36	0	7	0	13337000000	13849000000	12746000000	372390000	90291000	613980000
G4TL29	Phospholipase (EC 3.1.4.4)	PLDc_2	PIIN_05950	5	5	4	6.5	6.5	5.6	97.502	0	51.84	1906900000	16	0	733160000	41556000	10641000	473550000	697170	0	617980000	29338000	47	40573000	0	15599000	884170	226400	10075000	14833	0	13148000	624210	5	4	4	2	0	1	0	0	0	764870000	631730000	653980000	39481000	0	38038000
G4TL30	Uncharacterized protein	Put_Phosphatase	PIIN_05951	2	2	2	7.4	7.4	7.4	28.253	0	9.5262	169260000	1	0	0	1314500	114490000	9536600	1050800	18977000	16515000	7376100	15	11284000	0	0	87630	7632900	635780	70053	1265100	1101000	491740	0	0	0	0	0	1	0	0	0	0	0	17924000	0	0	9041700
G4TL51	Probable CCT3-chaperonin of the TCP1 ring complex	Cpn60_TCP1	PIIN_05962	3	3	3	16.4	16.4	16.4	35.66	0	9.7696	798190000	7	0	381210000	0	0	355780000	0	0	35243000	25956000	21	38009000	0	18153000	0	0	16942000	0	0	1678200	1236000	2	3	1	0	0	1	0	0	0	376470000	490630000	0	0	0	31816000
G4TL77	Related to aminoglycoside acetyltransferase regulator from P. stuartii	ABC1	PIIN_05996	3	3	3	7.2	7.2	7.2	79.29	0.0005123	3.6263	61434000	2	0	16230000	0	0	22644000	0	0	22560000	0	41	1498400	0	395850	0	0	552290	0	0	550240	0	0	0	2	0	0	0	0	0	0	0	0	24485000	0	0	0
G4TL80	Uncharacterized protein	RhoGAP	PIIN_05999	4	4	4	7.3	7.3	7.3	110.52	0	85.572	373400000	9	0	101520000	12984000	0	99492000	0	0	154700000	4708500	59	6328900	0	1720700	220070	0	1686300	0	0	2622000	79806	3	1	3	1	0	1	0	0	0	122730000	139840000	142720000	0	0	5771700
G4TL83	Protein arginine methyltransferase NDUFAF7 (EC 2.1.1.320)	Methyltransf_28	PIIN_06002	2	2	2	8.7	8.7	8.7	51.839	0	5.9433	49541000	1	0	0	0	0	40087000	0	0	9454400	0	23	2154000	0	0	0	0	1742900	0	0	411060	0	0	1	0	0	0	0	0	0	0	0	54746000	0	0	0	0
G4TL73	Probable NADH-ubiquinone oxidoreductase 21 kDa subunit	NADH-u_ox-rdase	PIIN_06009	4	4	4	26.7	26.7	26.7	20.309	0	224.69	2604200000	24	0	641650000	5593500	17667000	996280000	2452900	0	930580000	9961300	7	372030000	0	91664000	799070	2523900	142330000	350410	0	132940000	1423000	6	9	7	0	1	1	0	0	0	610870000	1409200000	992120000	0	0	12211000
G4TL88	Prohibitin	Band_7	PIIN_06017	8	8	8	25.6	25.6	25.6	34.883	0	71.439	5360500000	28	0	2144700000	22910000	8617000	1220000000	2716100	0	1920300000	41311000	15	357370000	0	142980000	1527300	574470	81331000	181070	0	128020000	2754100	10	7	6	2	0	3	0	0	0	2400100000	1621400000	1873400000	26797000	0	46752000
G4TL89	Related to PTC3-ser/thr protein phosphatase PP2C	PP2C	PIIN_06018	2	2	2	4.5	4.5	4.5	59.597	0	9.3486	222790000	2	0	72369000	0	59755000	0	0	11024000	79638000	0	30	7426200	0	2412300	0	1991800	0	0	367480	2654600	0	0	0	1	0	0	0	0	1	0	0	0	86433000	0	0	0
G4TL94	Uncharacterized protein	p450	PIIN_06023	2	2	2	6.2	6.2	6.2	58.488	0	76.006	614260000	11	0	175560000	0	0	104390000	0	0	330060000	4246400	28	21938000	0	6269900	0	0	3728200	0	0	11788000	151660	4	3	4	0	0	0	0	0	0	175280000	180820000	320250000	0	0	5205300
G4TLA4;G4TLA6	Probable DHA14-like major facilitator ABC transporter	#N/A	PIIN_06025	2	2	2	14.7	14.7	14.7	31.915	0	31.831	65869000	10	0	22452000	7244100	0	9394900	2915600	0	14932000	8930300	7	9409900	0	3207500	1034900	0	1342100	416520	0	2133100	1275800	3	2	2	1	1	1	0	0	0	0	0	16206000	0	0	10947000
G4TLD0	Non-specific serine/threonine protein kinase (EC 2.7.11.1)	Pkinase_C	PIIN_06059	8	8	8	19.1	19.1	19.1	60.606	0	282.36	1546200000	17	0	700270000	24405000	0	254850000	426130	0	561060000	5206200	24	64426000	0	29178000	1016900	0	10619000	17755	0	23377000	216930	5	5	3	3	0	1	0	0	0	609490000	508510000	539240000	24405000	0	0
G4TLD3	Glutamate dehydrogenase	ELFV_dehydrog	PIIN_06062	8	8	8	21.5	21.5	21.5	49.453	0	323.31	2156300000	17	0	838330000	36903000	44347000	259290000	3489600	0	922740000	51161000	27	79862000	0	31049000	1366800	1642500	9603300	129240	0	34176000	1894800	6	0	5	1	0	5	0	0	0	804790000	349300000	1039800000	37010000	25626000	54241000
G4TLE7	Dol-P-Glc:Glc(2)Man(9)GlcNAc(2)-PP-Dol alpha-1,2-glucosyltransferase (EC 2.4.1.256)	DIE2_ALG10	PIIN_06071	2	2	2	4.4	4.4	4.4	57.796	0	4.4849	93911000	1	0	28208000	0	0	23888000	0	0	40539000	1275100	16	5869400	0	1763000	0	0	1493000	0	0	2533700	79694	0	0	1	0	0	0	0	0	0	0	0	43998000	0	0	1563000
G4TLF1	Uncharacterized protein	DUF3684	PIIN_06079	3	3	3	2.4	2.4	2.4	204.3	0	4.3304	452610000	1	0	91269000	0	0	133870000	1283600	0	224480000	1697000	107	4230000	0	852980	0	0	1251100	11996	0	2098000	15860	0	1	0	0	0	0	0	0	0	0	0	243640000	0	0	2080200
G4TLG0	Related to glucooligosaccharide oxidase-Laccaria bicolor	FAD_binding_4	PIIN_06090	5	5	5	12.5	12.5	12.5	61.158	0	16.325	202440000	6	0	0	0	91214000	21146000	3696800	26314000	30194000	29875000	25	8097600	0	0	0	3648600	845820	147870	1052600	1207700	1195000	0	0	0	0	0	4	0	2	0	0	0	32770000	0	21155000	33751000
G4TLG3	Probable cytosolic nonspecific dipeptidase	Peptidase_M20	PIIN_06093	8	8	8	24.6	24.6	24.6	54.325	0	40.476	1563400000	27	0	805750000	68923000	94838000	445200000	15450000	0	95398000	37888000	27	57906000	0	29843000	2552700	3512500	16489000	572210	0	3533200	1403300	7	7	2	5	2	3	0	1	0	624690000	531220000	361380000	60856000	80915000	50017000
G4TLH0	Related to thymidylate synthase	Thymidylat_synt	PIIN_06098	3	3	3	15.1	15.1	15.1	35.358	0	70.586	317410000	6	0	75543000	0	0	63423000	0	0	175110000	3330600	14	22672000	0	5395900	0	0	4530200	0	0	12508000	237900	1	2	3	0	0	0	0	0	0	87507000	93114000	171590000	0	0	4082700
G4TLH2	Probable YMC1-Protein of the mitochondrial carrier family (Mculture filtrate)	Mito_carr	PIIN_06100	4	4	4	21.9	21.9	21.9	33.389	0	27.739	360200000	4	0	106370000	0	0	45519000	0	0	201100000	7207500	19	18958000	0	5598500	0	0	2395700	0	0	10584000	379340	1	0	2	0	0	1	0	0	0	99234000	74755000	212810000	0	0	8834900
G4TLH4	Nuclear pore complex protein	Nup84_Nup100	PIIN_06102	2	2	2	4.6	4.6	4.6	89.662	0.0032081	2.4714	58341000	2	0	14905000	0	0	10577000	0	0	32859000	0	40	1458500	0	372620	0	0	264420	0	0	821470	0	0	1	1	0	0	0	0	0	0	0	0	35662000	0	0	0
G4TLH9;G4TBQ3	Serine/threonine-protein phosphatase (EC 3.1.3.16)	Metallophos	PIIN_06107	4	3	3	15	13.1	13.1	60.203	0	28.587	218560000	3	0	36174000	6038100	0	38830000	0	0	135910000	1609100	22	9934600	0	1644300	274460	0	1765000	0	0	6177800	73142	1	1	1	0	0	0	0	0	0	0	0	147510000	6038100	0	0
G4TLI0	Related to acid phosphatase	SurE	PIIN_06108	4	4	4	19.4	19.4	19.4	31.151	0	59.435	1685300000	20	54931000	0	104750000	1314000000	0	0	186010000	0	25638000	12	140440000	4577600	0	8729000	109500000	0	0	15501000	0	2136500	0	0	0	3	0	1	1	11	4	0	0	0	106040000	0	30131000
G4TLJ8	Related to glucose-regulated protein 78 of hsp70 family	HSP70	PIIN_06126	12	12	12	23.9	23.9	23.9	71.202	0	323.31	5599400000	47	0	2080900000	36032000	275120000	1615500000	914880	8762500	1511700000	70409000	32	174980000	0	65029000	1126000	8597400	50484000	28590	273830	47240000	2200300	14	14	6	2	0	7	0	4	0	1908500000	2027100000	1987200000	48046000	0	68094000
G4TLK2	Peptidyl-prolyl cis-trans isomerase (PPIase) (EC 5.2.1.8)	Pro_isomerase	PIIN_06130	2	2	2	17.5	17.5	17.5	20.049	0.0014771	3.1354	433010000	1	0	85226000	0	94166000	102530000	0	0	147470000	3622400	9	48113000	0	9469500	0	10463000	11393000	0	0	16385000	402490	0	0	0	0	0	0	0	1	0	0	0	160050000	0	0	4440400
G4TLK3	Uncharacterized protein	Nup192	PIIN_06131	14	14	14	10.3	10.3	10.3	232.98	0	61.453	1371800000	25	0	537140000	0	0	298830000	0	6694600	490730000	38405000	104	13190000	0	5164800	0	0	2873300	0	64372	4718600	369280	12	6	6	0	0	1	0	0	0	490030000	451190000	536630000	0	0	47077000
G4TLL1	Probable 40S ribosomal protein S3	Ribosomal_S3_C	PIIN_06139	21	21	21	66.4	66.4	66.4	29.475	0	323.31	14745000000	82	1008600	5327500000	225770000	133380000	3971400000	18178000	3077300	4760600000	304020000	18	819170000	56034	295970000	12543000	7410200	220630000	1009900	170960	264480000	16890000	22	21	20	9	1	8	0	1	0	5234000000	5341000000	5342900000	183000000	89529000	415820000
G4TLM2	Aminomethyltransferase (EC 2.1.2.10) (Glycine cleavage system T protein)	GCV_T	PIIN_06148	6	6	6	23.4	23.4	23.4	46.562	0	27.638	1196200000	9	0	174140000	9720400	311810000	205710000	0	0	485850000	8959700	19	62957000	0	9165300	511600	16411000	10827000	0	0	25571000	471560	1	2	2	0	0	1	0	3	0	186310000	247370000	548690000	0	0	10983000
G4TLM3	Coronin	DUF1899	PIIN_06149	9	9	9	19.5	19.5	19.5	58.163	0	39.956	1709100000	17	0	365500000	10282000	178700000	424300000	13314000	16908000	694190000	5897800	21	81385000	0	17405000	489600	8509500	20205000	633980	805150	33056000	280850	1	4	4	1	2	1	0	4	0	385190000	589610000	723570000	14479000	56868000	12020000
G4TLQ1	Defective in cullin neddylation protein	Cullin_binding	PIIN_06168	2	2	2	9	9	9	25.243	0	7.4729	74304000	5	0	0	5702400	30985000	12350000	6630600	0	0	18636000	12	6192000	0	0	475200	2582100	1029200	552550	0	0	1553000	0	0	0	1	2	2	0	0	0	0	16866000	0	0	32775000	22868000
G4TLP6	Probable ubiquinol-cytochrome c reductase complex 11 kDa protein	UcrQ	PIIN_06176	5	5	5	77.1	77.1	77.1	10.609	0	48.036	1124400000	17	0	430080000	6992400	0	363830000	2061700	0	314320000	7174100	6	187410000	0	71680000	1165400	0	60638000	343610	0	52386000	1195700	4	8	4	0	1	0	0	0	0	461350000	478910000	327820000	0	0	8794000
G4TLP7	Related to translation elongation factor eEF1, gamma chain	EF1G	PIIN_06177	26	26	26	63.6	63.6	63.6	47.532	0	323.31	34438000000	230	0	9174100000	448050000	970890000	8473700000	141880000	517020	14769000000	460020000	23	1497300000	0	398870000	19481000	42213000	368420000	6168600	22479	642120000	20001000	50	55	65	23	9	20	0	8	0	10208000000	13168000000	13286000000	440680000	683900000	589150000
G4TLP9	Uncharacterized protein	GRDP-like	PIIN_06179	5	5	5	14.2	14.2	14.2	76.356	0	23.075	230460000	7	0	168940000	5197900	0	37125000	0	0	19194000	0	29	7946900	0	5825600	179240	0	1280200	0	0	661850	0	5	0	1	1	0	0	0	0	0	167150000	42387000	30938000	5197900	0	0
G4TLQ8	Uncharacterized protein	#N/A	PIIN_06185	2	2	2	5.8	5.8	5.8	60.186	0	7.2851	24964000	4	0	7792800	0	0	14053000	0	0	0	3118000	27	924590	0	288620	0	0	520480	0	0	0	115480	2	2	0	0	0	0	0	0	0	0	19192000	0	0	0	3822000
G4TLR0	TPR_REGION domain-containing protein	TPR_19	PIIN_06187	4	4	4	24.5	24.5	24.5	33.498	0	234.62	1685400000	15	0	745030000	4693500	5647000	377600000	0	5740100	544000000	2710400	12	140450000	0	62086000	391130	470580	31467000	0	478340	45334000	225860	4	4	6	0	0	1	0	0	0	790660000	480060000	580410000	4693500	0	0
G4TLR2	Uncharacterized protein	Ndc1_Nup	PIIN_06189	4	4	4	8.4	8.4	8.4	73.181	0	12.326	238140000	5	0	45204000	0	0	94907000	0	0	98032000	0	31	7682100	0	1458200	0	0	3061500	0	0	3162300	0	2	3	0	0	0	0	0	0	0	91137000	95583000	94494000	0	0	0
G4TLR4	Probable NDE1-mitochondrial cytosolically directed NADH dehydrogenase	Pyr_redox_2	PIIN_06193	2	2	2	5.5	5.5	5.5	63.146	0	4.369	159980000	5	0	63927000	0	0	65541000	0	0	30510000	0	29	5516500	0	2204400	0	0	2260000	0	0	1052100	0	1	3	1	0	0	0	0	0	0	0	89509000	0	0	0	0
G4TLR5	Pentafunctional AROM polypeptide [Includes: 3-dehydroquinate synthase (DHQS) (EC 4.2.3.4); 3-phosphoshikimate 1-carboxyvinyltransferase (EC 2.5.1.19) (5-enolpyruvylshikimate-3-phosphate synthase) (EPSP synthase) (EPSPS); Shikimate kinase (SK) (EC 2.7.1.71); 3-dehydroquinate dehydratase (3-dehydroquinase) (EC 4.2.1.10); Shikimate dehydrogenase (EC 1.1.1.25)]	EPSP_synthase	PIIN_06194	4	4	4	3.2	3.2	3.2	174.46	0	15.859	324740000	3	0	157960000	0	0	94923000	0	0	64120000	7736600	77	4217300	0	2051400	0	0	1232800	0	0	832720	100470	2	1	0	0	0	0	0	0	0	138840000	148750000	0	0	0	9483500
G4TLS0	Related to sepB protein	Mcl1_mid	PIIN_06199	2	2	2	2.3	2.3	2.3	119.19	0.00099256	3.2075	38952000	2	0	0	16073000	0	10234000	0	0	12644000	0	52	749080	0	0	309100	0	196820	0	0	243160	0	0	1	0	1	0	0	0	0	0	0	0	13723000	16073000	0	0
G4TLS9	Uncharacterized protein	SH3_1	PIIN_06206	2	2	2	3.4	3.4	3.4	101.86	0	54.271	150790000	4	0	23185000	6166800	0	29420000	0	0	88897000	3120500	32	4712200	0	724520	192710	0	919380	0	0	2778000	97516	0	1	3	0	0	0	0	0	0	0	0	96481000	0	0	3825100
G4TLU0	Uncharacterized protein	#N/A	PIIN_06217	9	9	9	50.5	50.5	50.5	23.326	0	323.31	24733000000	214	0	10836000000	77520000	2434700	7499200000	3556100	0	6290300000	24235000	4	6183300000	0	2709000000	19380000	608670	1874800000	889020	0	1572600000	6058700	73	85	39	11	0	5	0	1	0	10526000000	10120000000	6477400000	65448000	29310000	22737000
G4TLV1	40S ribosomal protein S26	Ribosomal_S26e	PIIN_06228	5	5	5	36.1	36.1	36.1	14.983	0	39.733	7528400000	36	0	1940400000	70903000	36222000	3118100000	2994400	0	2305300000	54477000	6	1254700000	0	323400000	11817000	6037000	519680000	499060	0	384220000	9079400	10	13	11	1	0	1	0	0	0	2390700000	3163500000	3146600000	46724000	0	90956000
G4TLV5	Probable PHO85-cyclin-dependent protein kinase	Pkinase	PIIN_06232	2	2	2	7.3	7.3	7.3	49.742	0	129.49	302250000	7	0	105090000	0	0	59320000	0	0	137840000	0	20	15112000	0	5254300	0	0	2966000	0	0	6892000	0	2	2	3	0	0	0	0	0	0	103100000	81809000	150790000	0	0	0
G4TLW4	ATP-dependent (S)-NAD(P)H-hydrate dehydratase (EC 4.2.1.93) (ATP-dependent NAD(P)HX dehydratase)	Carb_kinase	PIIN_06241	9	9	9	36.5	36.5	36.5	34.577	0	59.932	4217700000	56	9118000	1855800000	99526000	47528000	1064900000	724240	9443200	1059200000	71534000	20	210890000	455900	92789000	4976300	2376400	53246000	36212	472160	52958000	3576700	17	17	11	4	0	6	0	1	0	1765300000	1542300000	1152100000	91331000	0	95881000
G4TLW8	Probable ERG4-sterol C-24 reductase	ERG4_ERG24	PIIN_06245	2	2	2	8.2	8.2	8.2	41.524	0	5.4523	132660000	3	0	46686000	0	0	26903000	0	0	56790000	2280800	12	11055000	0	3890500	0	0	2241900	0	0	4732500	190070	1	0	2	0	0	0	0	0	0	0	34260000	64116000	0	0	2795800
G4TLX6	MICOS complex subunit	ApoO	PIIN_06253	4	4	4	24.6	24.6	24.6	25.719	0	30.506	522450000	4	0	259130000	16662000	0	88882000	0	0	152670000	5104700	12	43537000	0	21594000	1388500	0	7406900	0	0	12722000	425390	0	1	3	0	0	0	0	0	0	164220000	144780000	237210000	0	0	6257400
G4TLX9	Related to selenocysteine lyase	Aminotran_5	PIIN_06256	2	2	2	7.9	7.9	7.9	49.814	0	5.0425	27085000	2	0	0	0	27085000	0	0	0	0	0	21	1289700	0	0	0	1289700	0	0	0	0	0	0	0	0	0	0	0	0	2	0	0	0	0	0	0	0
G4TLY1	Uncharacterized protein	Peptidase_M35	PIIN_06258	3	3	3	14.4	14.4	14.4	38.724	0	69.947	372800000	3	14874000	5359500	0	339310000	0	0	13257000	0	0	14	26628000	1062400	382820	0	24236000	0	0	946910	0	0	0	0	0	0	0	0	0	3	0	5359500	0	0	0	0	0
G4TM06	Uncharacterized protein	#N/A	PIIN_06284	3	3	3	29.5	29.5	29.5	16.608	0	7.282	1448100000	4	0	332100000	0	0	360900000	0	0	752160000	2898600	9	160900000	0	36900000	0	0	40100000	0	0	83573000	322070	1	1	2	0	0	0	0	0	0	435600000	409900000	795810000	0	0	3553200
G4TM19	Probable endoglucanase	CBM_1	PIIN_06296	2	2	2	10.2	10.2	10.2	31.272	0	43.376	117650000	4	6626800	0	0	0	0	0	111020000	0	0	10	11765000	662680	0	0	0	0	0	11102000	0	0	0	0	0	0	0	0	0	0	4	0	0	0	0	0	0
G4TM27	Related to deuterolysin M35 metalloprotease-Laccaria bicolor	Aspzincin_M35	PIIN_06304	2	2	2	5.3	5.3	5.3	39.076	0	14.437	457540000	9	39655000	0	3184000	409600000	0	0	5099300	0	0	15	30503000	2643600	0	212270	27307000	0	0	339950	0	0	0	0	0	0	0	0	1	8	0	0	0	0	3184000	0	0
G4TM33	Related to glycerate-and formate-dehydrogenases	2-Hacid_dh	PIIN_06310	19	19	19	71.4	71.4	71.4	36.424	0	234.3	19476000000	207	160230000	5843300000	752650000	2214200000	3092500000	1573900000	85247000	3839800000	1913800000	20	973780000	8011600	292160000	37633000	110710000	154620000	78697000	4262400	191990000	95691000	21	17	15	16	80	46	0	11	1	6261100000	4222100000	3723300000	746910000	7374100000	2448800000
G4TM36	Probable RPT1-26S proteasome regulatory subunit	AAA	PIIN_06313	7	6	6	18.5	15.9	15.9	50.439	0	49.993	1919300000	16	0	626080000	5499600	3385100	441540000	0	0	839260000	3528900	29	66183000	0	21589000	189640	116730	15226000	0	0	28940000	121690	6	4	6	0	0	0	0	0	0	638010000	566200000	918610000	5499600	0	0
G4TM37	Probable TFP1p-H+-ATPase V1 domain 69 KD catalytic subunit, vacuolar	ATP-synt_ab	PIIN_06314	12	12	12	33.8	33.8	33.8	68.161	0	122.19	2996400000	26	0	1138100000	36890000	0	723140000	686580	0	1085200000	12334000	35	85612000	0	32518000	1054000	0	20661000	19617	0	31007000	352390	10	6	9	1	0	0	0	0	0	1016400000	1153100000	1134000000	0	0	15119000
G4TM42	Dolichyl-diphosphooligosaccharide--protein glycosyltransferase subunit WBP1 (Oligosaccharyl transferase subunit WBP1)	DDOST_48kD	PIIN_06319	6	6	6	24.8	24.8	24.8	48.423	0	61.386	1274200000	15	0	529660000	34512000	0	328200000	1417900	0	359910000	20458000	20	63708000	0	26483000	1725600	0	16410000	70895	0	17995000	1022900	6	4	3	1	0	1	0	0	0	558350000	429140000	381000000	39953000	0	19637000
G4TM49	Probable NADPH-dependent beta-ketoacyl reductase (RhlG)	adh_short_C2	PIIN_06325	5	5	5	36.7	36.7	36.7	29.161	0	118.98	1454500000	19	0	1134300000	16195000	2038900	128590000	0	0	168200000	5177500	12	121210000	0	94523000	1349600	169910	10716000	0	0	14016000	431460	14	3	1	1	0	0	0	0	0	1155900000	177230000	159260000	16195000	0	0
G4TM53	Related to translocation protein sec62	Sec62	PIIN_06330	2	2	2	7.4	7.4	7.4	31.263	0	78.62	1471800000	16	0	586700000	4244900	5409100	376100000	2697400	0	485540000	11084000	10	147180000	0	58670000	424490	540910	37610000	269740	0	48554000	1108400	5	4	4	0	1	2	0	0	0	562350000	547220000	517730000	0	0	13587000
G4TM54	V-type proton ATPase subunit a	V_ATPase_I	PIIN_06331	7	7	7	9.4	9.4	9.4	95.992	0	59.403	1416100000	15	0	613150000	12290000	0	487450000	7784200	0	278250000	17211000	30	47205000	0	20438000	409670	0	16248000	259470	0	9275100	573710	7	3	1	1	1	2	0	0	0	698010000	475970000	406870000	0	0	21098000
G4TM55	Uncharacterized protein	VCBS	PIIN_06332	2	2	2	5	5	5	81.138	0	13.811	287350000	3	9683100	132880000	0	0	99930000	0	5531900	39324000	0	35	8210100	276660	3796700	0	0	2855100	0	158050	1123500	0	2	1	0	0	0	0	0	0	0	132360000	137000000	0	0	0	0
G4TM65	Probable phosphate transport protein MIR1	Mito_carr	PIIN_06341	13	13	13	51.2	51.2	51.2	34.838	0	323.31	22490000000	108	0	6673500000	166420000	22152000	6184600000	59592000	0	8970700000	412480000	20	1124500000	0	333680000	8320900	1107600	309230000	2979600	0	448540000	20624000	24	24	34	6	5	15	0	0	0	7271900000	8387900000	9108300000	219540000	269040000	477260000
G4TM73	Nsp1_C domain-containing protein	Nsp1_C	PIIN_06351	2	2	2	3.8	3.8	3.8	86.566	0	3.777	155750000	1	0	28101000	0	0	43868000	0	0	83780000	0	29	5370600	0	969010	0	0	1512700	0	0	2888900	0	0	0	1	0	0	0	0	0	0	0	0	90927000	0	0	0
G4TM76	ThuA domain-containing protein	ThuA	PIIN_06354	2	2	2	7.5	7.5	7.5	37.23	0	5.3993	71224000	2	4957200	0	3058700	42885000	0	0	7263800	13059000	0	10	7122400	495720	0	305870	4288500	0	0	726380	1305900	0	0	0	0	1	0	0	0	1	0	0	0	14173000	3058700	0	0
G4TM83;G4TM75;G4TM72	Beta-xylanase (EC 3.2.1.8)	Glyco_hydro_10	PIIN_06360	5	5	5	17	17	17	46.494	0	30.638	400960000	24	46818000	0	0	53158000	0	0	300980000	0	0	17	23586000	2754000	0	0	3126900	0	0	17705000	0	0	0	0	0	0	0	0	4	3	17	0	0	0	0	0	0
G4TM84;G4TFL1	40S ribosomal protein S4	Ribosomal_S4e	PIIN_06363	20	20	20	53.8	53.8	53.8	29.661	0	311.58	27661000000	136	15291000	10337000000	138230000	201470000	6208900000	12196000	1729700	10438000000	307900000	17	1627100000	899450	608060000	8131400	11851000	365230000	717430	101750	614000000	18112000	43	34	36	6	1	11	0	5	0	10211000000	8246400000	10825000000	173160000	96124000	297860000
G4TM93	Related to tyrosinase (Monophenol monooxygenase)	Tyrosinase	PIIN_06372	31	31	31	59.1	59.1	59.1	74.286	0	323.31	17178000000	178	71407000	5305300000	539020000	585290000	8843500000	33290000	67427000	1470000000	262500000	32	536800000	2231500	165790000	16844000	18290000	276360000	1040300	2107100	45937000	8203200	33	52	10	34	5	26	0	12	6	5695400000	11358000000	1883000000	512520000	223360000	280080000
G4TMA0	Probable cycloheximide-inducible protein CIP70 (Cytochrome P450 family)	p450	PIIN_06379	2	2	2	5	5	5	59.538	0	4.9153	263870000	5	0	72678000	0	0	78263000	0	0	112930000	0	33	7996100	0	2202400	0	0	2371600	0	0	3422200	0	2	2	1	0	0	0	0	0	0	76265000	109110000	116750000	0	0	0
G4TMA2	Related to carboxypeptidase	Peptidase_M14	PIIN_06381	2	2	2	10.6	10.6	10.6	47.863	0	31.484	197360000	4	0	28107000	0	0	95176000	0	0	74075000	0	22	8970800	0	1277600	0	0	4326200	0	0	3367000	0	1	2	1	0	0	0	0	0	0	0	129920000	80457000	0	0	0
G4TMA8	Probable RPL14B-ribosomal protein	KOW	PIIN_06387	4	4	4	27.5	27.5	27.5	15.881	0	146.36	13700000000	45	0	4086100000	129540000	163760000	4708600000	0	0	4265100000	347200000	6	2283400000	0	681010000	21590000	27294000	784770000	0	0	710840000	57867000	12	14	8	3	0	6	0	2	0	4976600000	6330800000	3713300000	205600000	0	344120000
G4TMC1	Probable ATP dependent RNA helicase	DEAD	PIIN_06399	11	11	11	8.5	8.5	8.5	247.08	0	36.755	936380000	15	0	309500000	0	8202200	229190000	0	0	386600000	2886200	103	9091000	0	3004900	0	79633	2225100	0	0	3753400	28021	6	3	5	0	0	0	0	1	0	331510000	271990000	438580000	0	0	3537900
G4TMC5	N-acetyltransferase domain-containing protein	Acetyltransf_3	PIIN_06403	3	3	3	13.7	13.7	13.7	29.506	0	14.656	57946000	3	0	45914000	218500	5514200	6298900	0	0	0	0	11	5267800	0	4174000	19863	501290	572620	0	0	0	0	1	0	1	0	0	0	0	1	0	45914000	0	0	218500	0	0
G4TMD5	Related to SSS1-ER protein-translocase complex subunit	SecE	PIIN_06413	3	3	3	34.3	34.3	34.3	7.9193	0	32.922	803680000	8	0	256880000	0	0	288720000	168000	0	257910000	0	5	160740000	0	51377000	0	0	57744000	33599	0	51582000	0	2	3	3	0	0	0	0	0	0	340160000	348260000	242690000	0	830980	0
G4TMF1	Peptidyl-prolyl cis-trans isomerase (PPIase) (EC 5.2.1.8)	Pro_isomerase	PIIN_06419	9	9	9	66.5	66.5	66.5	17.837	0	323.31	17945000000	103	0	6980000000	336550000	1409900000	3972100000	16594000	0	4974100000	255340000	8	2243100000	0	872510000	42068000	176240000	496510000	2074200	0	621760000	31918000	26	23	21	10	1	8	0	14	0	7765000000	5286700000	4691300000	330370000	86303000	314960000
G4TMF3	Uncharacterized protein	Bestrophin	PIIN_06423	2	2	2	7.4	7.4	7.4	56.605	0	67.1	172600000	4	0	7369400	0	0	165230000	0	0	0	0	21	8219000	0	350920	0	0	7868100	0	0	0	0	0	4	0	0	0	0	0	0	0	0	225650000	0	0	0	0
G4TME4	Uncharacterized protein	#N/A	PIIN_06426	2	2	2	5.1	5.1	5.1	36.837	0.0023742	2.7408	23338000	2	0	9735500	0	0	0	0	0	13042000	560170	17	1372800	0	572670	0	0	0	0	0	767170	32951	1	0	1	0	0	0	0	0	0	0	0	14155000	0	0	686660
G4TME9	Uncharacterized protein	MRP-L20	PIIN_06431	2	2	2	8.7	8.7	8.7	27.635	0	12.292	460880000	3	0	98761000	0	0	101060000	0	0	261070000	0	11	41899000	0	8978300	0	0	9187100	0	0	23733000	0	0	1	2	0	0	0	0	0	0	103890000	121190000	295030000	0	0	0
G4TMF7	Related to NonF protein, involved in nonactin biosynthesis	DJ-1_PfpI	PIIN_06436	7	7	7	39.3	39.3	39.3	24.69	0	25.216	1002500000	26	92264000	70893000	579100000	127980000	50254000	2672400	16113000	47537000	15637000	13	77112000	7097200	5453300	44546000	9844500	3865700	205570	1239500	3656700	1202800	2	0	0	21	0	1	0	2	0	0	68631000	0	572620000	22031000	16843000
G4TMG2	UBIQUITIN_CONJUGAT_2 domain-containing protein	UQ_con	PIIN_06442	4	4	4	5.5	5.5	5.5	97.168	0	17.207	292700000	7	0	93514000	1979600	0	79074000	826020	0	112730000	4581300	44	6652300	0	2125300	44990	0	1797100	18773	0	2562000	104120	1	3	2	0	0	1	0	0	0	106230000	108840000	108780000	0	0	5615700
G4TMG4	Related to peroxisomal membrane protein PMP47B	Mito_carr	PIIN_06444	4	4	4	27.3	27.3	27.3	33.565	0	42.438	471160000	8	0	237200000	0	0	77453000	0	0	156510000	0	11	42833000	0	21564000	0	0	7041100	0	0	14228000	0	5	1	2	0	0	0	0	0	0	245960000	108680000	158200000	0	0	0
G4TMH9	Probable RPT5-26S proteasome regulatory subunit	Prot_ATP_ID_OB	PIIN_06459	6	6	6	14.8	14.8	14.8	50.801	0	38.982	999400000	16	0	327720000	11283000	11165000	266090000	0	0	370940000	12195000	26	38438000	0	12605000	433980	429420	10234000	0	0	14267000	469030	3	5	5	1	0	1	0	1	0	340870000	354480000	398360000	0	0	14948000
G4TMJ0	PLCXc domain-containing protein	#N/A	PIIN_06461	6	6	6	18.6	18.6	18.6	42.477	0	78.842	1231100000	35	371750000	5672400	275670000	329950000	4536100	0	232100000	11394000	0	14	87934000	26553000	405170	19691000	23568000	324000	0	16579000	813860	0	0	0	0	18	0	0	8	3	6	0	0	12366000	272550000	0	0
G4TMJ2	Uncharacterized protein	DSPc	PIIN_06463	2	2	2	8.3	8.3	8.3	25.973	0	4.9693	72762000	8	0	26737000	0	0	20225000	0	0	25800000	0	13	5597100	0	2056700	0	0	1555800	0	0	1984600	0	3	3	2	0	0	0	0	0	0	28982000	27505000	25872000	0	0	0
G4TMI1	Probable mitochondrial porin	Porin_3	PIIN_06466	19	19	19	78.6	78.6	78.6	31.444	0	323.31	74516000000	312	0	25554000000	457390000	453770000	18521000000	143450000	5539000	28765000000	616750000	20	3725800000	0	1277700000	22869000	22688000	926040000	7172700	276950	1438200000	30838000	78	79	84	19	19	27	0	6	0	28610000000	27822000000	25137000000	428970000	718380000	772630000
G4TMJ5	Probable cyclophilin E	Pro_isomerase	PIIN_06467	2	2	2	5.7	5.7	5.7	67.333	0	4.5138	177630000	2	0	102310000	2258400	6496200	24072000	0	0	37705000	4783600	28	6343800	0	3654000	80659	232010	859720	0	0	1346600	170840	1	0	1	0	0	0	0	0	0	102310000	0	0	0	0	5863700
G4TMI9	Ribosomal_S10 domain-containing protein	Ribosomal_S10	PIIN_06475	4	4	4	13.6	13.6	13.6	59.073	0	78.267	1260900000	10	0	325740000	0	0	336850000	0	0	598360000	0	26	48498000	0	12529000	0	0	12956000	0	0	23014000	0	4	2	4	0	0	0	0	0	0	213910000	551370000	669890000	0	0	0
G4TML6	Ras-GAP domain-containing protein	RasGAP	PIIN_06485	4	4	4	2.3	2.3	2.3	301.59	0	13.556	134910000	3	0	66764000	0	0	14584000	0	0	53566000	0	145	930440	0	460440	0	0	100580	0	0	369420	0	2	0	1	0	0	0	0	0	0	66764000	0	0	0	0	0
G4TML7	Related to mixed-linked glucanase MLG1	Glyco_hydro_16	PIIN_06486	4	4	4	14.2	14.2	14.2	42.059	0	48.19	1039900000	23	408800000	17544000	8871600	257350000	0	0	345760000	0	1591300	12	86660000	34067000	1462000	739300	21446000	0	0	28813000	0	132610	0	0	0	1	0	0	8	6	8	17544000	0	0	0	0	1950600
G4TMM4	Uncharacterized protein	Lactonase	PIIN_06504	4	4	4	16.6	16.6	16.6	40.092	0	108.6	2975300000	30	10561000	0	253380000	2405200000	0	0	301610000	0	4553400	8	371920000	1320200	0	31673000	300650000	0	0	37701000	0	569170	0	0	0	5	0	0	1	20	4	0	0	0	203970000	0	0
G4TMN7	Related to glyoxal oxidase	WSC	PIIN_06517	33	33	31	42.3	42.3	40.8	136.59	0	323.31	68662000000	1178	7178500000	168960000	23727000000	598650000	1156600000	12859000000	15051000000	78776000	7843600000	38	1806900000	188910000	4446300	624400000	15754000	30436000	338390000	396090000	2073100	206410000	0	16	0	325	469	165	66	8	129	93885000	1624800000	42942000	15732000000	71194000000	7227500000
G4TMN9	Lactamase_B domain-containing protein	Lactamase_B_2	PIIN_06519	4	4	4	12.3	12.3	12.3	45.047	0	25.105	948810000	20	0	295270000	6581100	0	315240000	846800	0	327650000	3219800	22	43128000	0	13421000	299140	0	14329000	38491	0	14893000	146350	5	8	6	1	0	0	0	0	0	275300000	416220000	389870000	0	0	3946800
G4TMP2	Related to MTR10-involved in nuclear protein import	IBN_N	PIIN_06522	8	8	8	10.7	10.7	10.7	104.36	0	28.876	778450000	16	0	316820000	30347000	0	174980000	6204600	0	218630000	31466000	38	20486000	0	8337400	798600	0	4604700	163280	0	5753500	828060	3	4	6	0	1	2	0	0	0	243030000	276200000	273840000	33033000	31644000	34932000
G4TMQ9	Related to EDE1 protein involved in endocytosis	EF-hand_4	PIIN_06537	3	3	3	3.2	3.2	3.2	139.65	0	7.629	291350000	10	0	66891000	5009600	15399000	71307000	0	18750000	114000000	0	55	5297400	0	1216200	91084	279970	1296500	0	340910	2072700	0	2	4	3	0	0	0	0	0	1	64102000	97116000	126780000	5009600	0	0
G4TMR6	Related to ILV6-acetolactate synthase, regulatory subunit	ACT	PIIN_06544	7	7	7	23.8	23.8	23.8	41.841	0	92.902	1688800000	27	0	551470000	3645300	0	610740000	0	0	513190000	9781700	19	88885000	0	29025000	191860	0	32144000	0	0	27010000	514830	6	10	10	0	0	1	0	0	0	519430000	754350000	668740000	0	0	11990000
G4TMS5	Related to PHD finger protein	PHD	PIIN_06555	2	2	2	3.5	3.5	3.5	110.87	0	3.8635	10394000	1	0	0	0	0	0	0	0	10394000	0	50	207880	0	0	0	0	0	0	0	207880	0	1	0	0	0	0	0	0	0	0	0	0	11281000	0	0	0
G4TMT0	Uncharacterized protein	#N/A	PIIN_06560	2	2	2	6.5	6.5	6.5	48.603	0	14.146	262050000	5	0	96333000	0	0	90830000	0	0	74888000	0	19	13792000	0	5070200	0	0	4780500	0	0	3941500	0	2	2	1	0	0	0	0	0	0	92761000	127620000	0	0	0	0
G4TMT2	Related to endo-1,3(4)-beta-glucanase	Glyco_hydro_16	PIIN_06561	3	3	3	16.7	16.7	16.7	47.276	0	33.71	329380000	11	0	0	0	196070000	0	0	122980000	10333000	0	10	32938000	0	0	0	19607000	0	0	12298000	1033300	0	0	0	0	0	0	0	0	4	7	0	0	11215000	0	0	0
G4TMV9	Related to farnesyl-diphosphate farnesyltransferase	SQS_PSY	PIIN_06589	5	5	5	17	17	17	57.58	0	27.612	364230000	8	0	168670000	0	0	85891000	164620	0	106690000	2828400	20	18212000	0	8433300	0	0	4294500	8230.9	0	5334300	141420	3	3	2	0	0	0	0	0	0	117880000	125840000	158030000	0	814270	0
G4TMY1	Uncharacterized protein	#N/A	PIIN_06613	6	6	5	30	30	27.8	36.438	0	323.31	116420000000	375	54682000000	1213700000	277990000	33353000000	735560000	58148000	23548000000	2398600000	154480000	10	11642000000	5468200000	121370000	27799000	3335300000	73556000	5814800	2354800000	239860000	15448000	5	2	6	8	6	8	172	83	85	1412900000	866200000	2542400000	287640000	252870000	212760000
G4TN06	Aconitate hydratase, mitochondrial (Aconitase) (EC 4.2.1.-)	Aconitase	PIIN_06636	17	17	17	27.1	27.1	27.1	84.393	0	323.31	13460000000	106	0	3013300000	194440000	625240000	4768600000	99572000	0	4379300000	379310000	34	395880000	0	88626000	5718800	18389000	140250000	2928600	0	128800000	11156000	17	27	17	6	12	21	0	6	0	3377800000	6301600000	4599300000	178560000	441440000	531920000
G4TN07	Related to serine/threonine protein kinase	C1_1	PIIN_06637	2	2	2	4.8	4.8	4.8	75.936	0	9.2235	205850000	2	0	85454000	1503700	0	18927000	0	0	96943000	3024900	41	5020800	0	2084300	36676	0	461630	0	0	2364500	73779	1	0	1	0	0	0	0	0	0	0	0	105210000	1503700	0	0
G4TN12	Carboxylic ester hydrolase (EC 3.1.1.-)	COesterase	PIIN_06652	4	4	4	10.7	10.7	10.7	63.733	0	30.385	757880000	10	0	370130000	1483700	0	188000000	0	0	197640000	619210	28	27067000	0	13219000	52989	0	6714400	0	0	7058700	22115	5	3	2	0	0	0	0	0	0	344080000	283320000	213990000	1483700	0	0
G4TN13	Related to O-methylsterigmatocystin oxidoreductase	p450	PIIN_06653	6	6	6	15.9	15.9	15.9	58.899	0	122.51	1480400000	24	0	447580000	8796800	0	599700000	1283900	0	416770000	6302900	32	46263000	0	13987000	274900	0	18741000	40123	0	13024000	196970	7	11	6	0	0	0	0	0	0	471090000	758330000	483340000	8796800	0	0
G4TN16	Uncharacterized protein	#N/A	PIIN_06657	3	3	3	6.5	6.5	6.5	68.933	0	11.93	471760000	3	0	225140000	21977000	8391000	91194000	0	5602100	119460000	0	34	13875000	0	6621700	646380	246800	2682200	0	164770	3513600	0	2	1	0	0	0	0	0	0	0	232860000	123390000	123080000	21977000	0	0
G4TN33	Probable RPL8B-60s large subunit ribosomal protein L7a.e.B	Ribosomal_L7Ae	PIIN_06663	13	13	13	41.3	41.3	41.3	30.92	0	56.719	3795300000	36	0	1162800000	35861000	0	971020000	750750	0	1560000000	64905000	15	253020000	0	77517000	2390700	0	64735000	50050	0	104000000	4327000	12	12	8	2	0	2	0	0	0	1392000000	1360700000	1429300000	65658000	0	49764000
G4TN41	Glucoamylase (EC 3.2.1.3) (1,4-alpha-D-glucan glucohydrolase) (Glucan 1,4-alpha-glucosidase)	CBM_20	PIIN_06679	17	13	13	44.1	38.7	38.7	63.959	0	323.31	4400300000	67	156190000	75995000	0	3179500000	13422000	3926300	786170000	181750000	3408200	21	209540000	7437800	3618800	0	151400000	639140	186970	37437000	8655000	162290	0	0	0	0	1	1	4	38	23	0	0	197260000	0	0	4177800
G4TN53	Uncharacterized protein	DUF4336	PIIN_06684	2	2	2	9.5	9.5	9.5	28.146	0	7.4679	221110000	6	0	161730000	4051700	0	39284000	0	0	16052000	0	13	17009000	0	12440000	311670	0	3021900	0	0	1234800	0	3	2	0	1	0	0	0	0	0	160560000	54819000	0	4051700	0	0
G4TN55	Related to carbohydrate esterase family 9 protein-Laccaria bicolor	Amidohydro_1	PIIN_06686	5	5	5	9.2	9.2	9.2	99.315	0	27.613	750800000	9	0	367050000	0	10952000	150940000	0	0	220300000	1552900	46	16322000	0	7979400	0	238100	3281300	0	0	4789200	33758	6	2	1	0	0	0	0	0	0	348180000	278900000	185200000	0	0	1903500
G4TN69	Related to GCD1-Translation initiation factor eIF2bgamma subunit	Hexapep	PIIN_06692	3	3	3	10	10	10	55.176	0	11.814	111580000	2	0	29735000	0	0	6943700	0	0	74003000	902320	30	3719400	0	991160	0	0	231460	0	0	2466800	30077	0	0	2	0	0	0	0	0	0	0	0	80316000	0	0	1106100
G4TN58	Elongation factor Tu	GTP_EFTU	PIIN_06694	2	2	2	9.5	9.5	9.5	48.574	0	222.58	2337200000	12	0	474620000	0	0	491260000	0	0	1367600000	3721700	25	93487000	0	18985000	0	0	19650000	0	0	54703000	148870	2	2	7	0	0	1	0	0	0	544140000	586190000	1108700000	0	0	4562100
G4TN74	Related to CHS5-chitin biosynthesis protein	BRCT	PIIN_06710	3	3	3	14.2	14.2	14.2	53.983	0	9.7074	194250000	3	0	42958000	99239000	0	13666000	19276000	0	7800700	11315000	27	7194600	0	1591000	3675500	0	506130	713930	0	288920	419060	2	0	0	0	1	0	0	0	0	42958000	0	0	0	0	13869000
G4TN97	Probable TUP1-general transcription repressor	MR_MLE_N	PIIN_06727	10	10	10	13.2	13.2	13.2	117.34	0	207.33	3229800000	28	1944700	1380000000	27393000	35154000	552950000	15784000	6984600	1189400000	20122000	53	60940000	36693	26038000	516860	663270	10433000	297800	131780	22442000	379670	8	5	9	1	3	2	0	0	0	1237700000	789150000	1381000000	32496000	60085000	37551000
G4TN98	Probable RPL10-60S large subunit ribosomal protein L10	Ribosomal_L16	PIIN_06728	13	13	13	50	50	50	24.967	0	323.31	34592000000	133	0	9302900000	181920000	190580000	10053000000	10515000	0	14704000000	149690000	9	3843500000	0	1033700000	20213000	21176000	1116900000	1168300	0	1633700000	16632000	36	37	41	6	0	8	0	5	0	10250000000	13374000000	13557000000	148860000	87461000	179710000
G4TNA1	Related to micromolar calcium activated neutral protease 1 (Capn1)	ZZ	PIIN_06730	5	5	5	6.9	6.9	6.9	97.674	0	12.001	758240000	6	10194000	36168000	4027500	0	251990000	0	0	450180000	5675500	42	18053000	242710	861130	95894	0	5999800	0	0	10719000	135130	0	2	3	0	0	1	0	0	0	0	407800000	424940000	4027500	0	0
G4TNA3	Related to coactosin	Cofilin_ADF	PIIN_06732	2	2	2	14.6	14.6	14.6	16.211	0	4.4796	8191000	2	0	0	0	0	0	0	0	0	8191000	10	819100	0	0	0	0	0	0	0	0	819100	0	0	0	0	0	2	0	0	0	0	0	0	0	0	10041000
G4TND7	DNA-directed RNA polymerase subunit (EC 2.7.7.6)	RNA_pol_Rpb1_2	PIIN_06751	2	2	2	1.4	1.4	1.4	194.9	0.0009995	3.2766	56813000	2	0	14237000	0	0	16209000	0	0	26368000	0	82	692850	0	173620	0	0	197670	0	0	321560	0	0	1	1	0	0	0	0	0	0	0	0	28617000	0	0	0
G4TNC8	Proteasome subunit alpha type (EC 3.4.25.1)	Proteasome	PIIN_06761	3	3	3	18.9	18.9	18.9	27.534	0	99.897	1023700000	8	0	302170000	0	0	352110000	0	0	367850000	1552100	16	63980000	0	18885000	0	0	22007000	0	0	22991000	97007	3	3	2	0	0	0	0	0	0	382440000	439150000	360690000	0	0	1902600
G4TND8	Related to short-chain dehydrogenase/reductase family protein, putative-Penicillium marneffei	adh_short	PIIN_06767	4	4	4	12.7	12.7	12.7	38.535	0	18.647	275790000	6	0	5480500	844320	0	89364000	0	0	175740000	4361700	19	14515000	0	288450	44438	0	4703400	0	0	9249600	229560	0	2	4	0	0	0	0	0	0	0	143290000	169490000	0	0	5346500
G4TNE8	Probable mitogen-activated protein kinase MpkA	Pkinase	PIIN_06777	3	3	3	10.1	10.1	10.1	46.401	0	54.998	417530000	3	0	86637000	1782700	0	0	0	0	329110000	0	22	18978000	0	3938000	81031	0	0	0	0	14959000	0	0	0	3	0	0	0	0	0	0	97711000	0	346110000	1782700	0	0
G4TNG9	Uncharacterized protein	LysM	PIIN_06786	8	8	8	17.7	17.7	17.7	67.917	0	323.31	15201000000	204	943500000	13094000	6029500000	0	114270000	2299400000	1124000000	0	4677400000	13	1169300000	72577000	1007200	463810000	0	8790200	176880000	86458000	0	359800000	0	2	0	57	70	57	6	0	12	0	156060000	0	4930400000	12372000000	5402600000
G4TNF7	Uncharacterized protein	#N/A	PIIN_06790	2	2	2	6.2	6.2	6.2	42.946	0	7.1155	351310000	3	0	157010000	4921100	0	83234000	0	0	106140000	0	20	17565000	0	7850300	246050	0	4161700	0	0	5307200	0	1	1	1	0	0	0	0	0	0	0	0	115200000	4921100	0	0
G4TNF8	Related to ANT1-peroxisomal ATP carrier	Mito_carr	PIIN_06791	3	3	3	13.3	13.3	13.3	40.607	0	35.955	663500000	7	0	410350000	1922300	0	157250000	381950	0	85499000	8096300	16	41469000	0	25647000	120140	0	9828400	23872	0	5343700	506020	3	2	2	0	0	0	0	0	0	364990000	184190000	148830000	0	0	9924500
G4TNH2	Related to homeodomain transcription factor-Laccaria bicolor	Homeodomain	PIIN_06801	9	9	9	23.1	23.1	23.1	71.459	0	207.54	1792400000	31	81465000	978660000	11089000	12782000	325150000	1264200	879250	374170000	6990500	19	94339000	4287600	51508000	583640	672720	17113000	66539	46276	19693000	367920	14	9	7	0	0	1	0	0	0	804650000	460160000	564000000	0	0	8568900
G4TNI5	Related to MTR10-involved in nuclear protein import	Xpo1	PIIN_06811	5	5	5	8	8	8	115.15	0	9.9175	220550000	2	0	84138000	0	0	45288000	0	0	91122000	0	47	4692500	0	1790200	0	0	963580	0	0	1938800	0	2	0	0	0	0	0	0	0	0	84138000	0	0	0	0	0
G4TNI7	Probable DIS3 3`-5` exoribonuclease required for 3` end formation of 5.8S rRNA	RNB	PIIN_06814	2	2	2	1.4	1.4	1.4	111.79	0.0014656	3.0779	480390000	4	0	0	0	267170000	0	0	205440000	7774300	0	51	9419300	0	0	0	5238700	0	0	4028200	152440	0	0	0	1	0	0	0	0	1	2	0	0	8437500	0	0	0
G4TNK1	Related to glucuronyl hydrolase-Agaricus bisporus	Glyco_hydro_88	PIIN_06825	16	16	16	38.4	38.4	38.4	49.673	0	323.31	18090000000	110	94975000	46474000	9183200000	4324300000	29650000	19869000	4308400000	12862000	69929000	20	904480000	4748700	2323700	459160000	216210000	1482500	993460	215420000	643120	3496500	1	0	0	69	2	2	1	12	23	43401000	0	0	9125100000	97065000	97375000
G4TNM3	Structural maintenance of chromosomes protein	SMC_hinge	PIIN_06852	2	2	2	1.9	1.9	1.9	138.48	0	15.278	239880000	3	0	97062000	0	0	56711000	0	0	86106000	0	66	3634500	0	1470600	0	0	859260	0	0	1304600	0	1	1	1	0	0	0	0	0	0	0	0	93452000	0	0	0
G4TNN7	Uncharacterized protein	WD40	PIIN_06866	2	2	2	5.2	5.2	5.2	49.255	0.002331	2.6123	51052000	2	0	12473000	0	11789000	6650000	0	0	20141000	0	22	2320500	0	566940	0	535860	302270	0	0	915480	0	1	0	1	0	0	0	0	0	0	0	0	21859000	0	0	0
G4TNN8	Probable casein kinase I	Pkinase	PIIN_06867	3	3	3	11	11	11	55.679	0	19.068	331380000	5	0	139390000	3752900	0	29393000	0	0	154920000	3925100	21	15780000	0	6637700	178710	0	1399700	0	0	7377200	186910	2	1	2	0	0	0	0	0	0	129890000	0	177640000	0	0	4811400
G4TNP0	Uncharacterized protein	#N/A	PIIN_06869	2	2	2	8.3	8.3	8.3	31.36	0	26.93	1104800000	7	0	292920000	0	0	318850000	0	0	493050000	0	18	61379000	0	16273000	0	0	17714000	0	0	27392000	0	1	2	4	0	0	0	0	0	0	310690000	400670000	552120000	0	0	0
G4TNP6	Carboxypeptidase (EC 3.4.16.-)	Peptidase_S10	PIIN_06875	4	4	4	10.7	10.7	10.7	77.616	0	24.278	660010000	19	208910000	0	1551300	188420000	0	0	261140000	0	0	29	22759000	7203800	0	53494	6497100	0	0	9004700	0	0	0	0	0	1	0	0	5	4	9	0	0	0	1551300	0	0
G4U368	Uncharacterized protein	OPT	PIIN_06879	2	2	2	3.4	3.4	3.4	79.464	0.00099602	3.2513	30198000	1	0	25424000	0	0	0	4774300	0	0	0	24	1258300	0	1059300	0	0	0	198930	0	0	0	0	0	0	0	1	0	0	0	0	25424000	0	0	0	23616000	0
G4U374	F-box domain-containing protein	F-box-like	PIIN_06885	2	2	2	7.8	7.8	7.8	54.028	0.0010015	3.3163	92086000	1	0	33163000	639530	0	17220000	0	0	41064000	0	24	3836900	0	1381800	26647	0	717480	0	0	1711000	0	0	1	0	0	0	0	0	0	0	0	0	44567000	639530	0	0
G4TNQ7	Related to chitin synthase 8	Myosin_head	PIIN_06905	6	6	6	6.8	6.8	6.8	214.75	0	12.237	622890000	7	0	234870000	5418300	0	148500000	2589700	0	226610000	4901000	93	6697700	0	2525500	58261	0	1596700	27846	0	2436600	52699	3	1	2	0	1	0	0	0	0	167770000	225430000	290410000	0	0	6007600
G4TNR0;G4U135;G4U140	Uncharacterized protein	#N/A	PIIN_06908	5	5	5	39.5	39.5	39.5	23.458	0	301.21	1041700000	29	0	0	3882800	334460000	0	0	703310000	0	0	9	115740000	0	0	431430	37162000	0	0	78145000	0	0	0	0	0	0	0	0	0	9	20	0	0	0	3882800	0	0
G4TNS0	Related to GLE2-required for nuclear pore complex structure and function	WD40	PIIN_06913	3	3	3	12.3	12.3	12.3	37.053	0	34.495	413100000	3	0	141660000	0	0	92589000	0	0	178840000	0	15	27540000	0	9444100	0	0	6172600	0	0	11923000	0	2	0	1	0	0	0	0	0	0	0	0	194100000	0	0	0
G4TNR3	Uncharacterized protein	#N/A	PIIN_06921	2	2	2	14.7	14.7	14.7	31.692	0	12.152	41583000	2	0	7205100	0	0	14166000	0	0	20212000	0	17	2446100	0	423830	0	0	833290	0	0	1188900	0	0	1	1	0	0	0	0	0	0	0	0	21936000	0	0	0
G4TNU6	Probable Mannose-1-phosphate guanylyltransferase	NTP_transferase	PIIN_06940	3	3	3	9.3	9.3	9.3	54.177	0	42.67	277190000	2	0	66213000	1433500	0	121170000	0	0	86642000	1732400	24	11550000	0	2758900	59731	0	5048800	0	0	3610100	72185	0	1	1	0	0	0	0	0	0	0	0	94034000	0	0	2123600
G4TNT9	Probable myo-inositol 1-phosphate synthase (MIPS)	Inos-1-P_synth	PIIN_06942	12	12	12	35.6	35.6	35.6	59.867	0	323.31	9308000000	59	0	700930000	63346000	5565000	305490000	5561800	9721800	7946900000	270440000	26	358000000	0	26959000	2436400	214040	11750000	213910	373920	305650000	10402000	4	2	33	4	0	16	0	0	0	836600000	530280000	8202000000	39497000	29133000	353740000
G4TNY1	CUE domain-containing protein	CUE	PIIN_06982	2	2	2	13.3	13.3	13.3	23.146	0	7.742	385640000	4	0	144720000	0	0	67745000	0	0	173170000	0	11	35058000	0	13157000	0	0	6158700	0	0	15743000	0	1	1	2	0	0	0	0	0	0	148000000	0	184670000	0	0	0
G4TNY3	Related to galactinol synthase	Glyco_transf_8	PIIN_06984	2	2	2	12	12	12	41.042	0	5.6982	89109000	0	0	9603500	0	0	22993000	0	0	56512000	0	18	4950500	0	533530	0	0	1277400	0	0	3139600	0	0	0	0	0	0	0	0	0	0	0	0	61334000	0	0	0
G4TNZ5	Probable NIT2-nitrilase	CN_hydrolase	PIIN_06993	2	2	2	10	10	10	33.4	0	12.058	97727000	7	0	0	17269000	30715000	0	14366000	22216000	0	13162000	16	6107900	0	0	1079300	1919700	0	897860	1388500	0	822600	0	0	0	0	2	2	0	1	2	0	0	0	16607000	71920000	15934000
G4TNZ8	Related to nucleotide diphosphatase	Phosphodiest	PIIN_06996	3	3	3	8.6	8.6	8.6	57.672	0	12.339	137860000	2	25632000	17515000	43256000	44553000	0	0	6905200	0	0	27	5106000	949340	648700	1602100	1650100	0	0	255750	0	0	0	0	0	1	0	0	0	1	0	17515000	0	0	43256000	0	0
G4TNZ9	Probable 60s ribosomal protein L7 subunit	Ribosomal_L30	PIIN_06997	8	8	8	39.2	39.2	39.2	28.657	0	77.86	3403900000	35	0	1379800000	109420000	5906600	783370000	5470700	0	962410000	157600000	11	309450000	0	125430000	9947200	536960	71216000	497340	0	87492000	14328000	10	7	5	5	1	7	0	0	0	1381200000	1095400000	1017500000	119110000	35574000	174990000
G4TP00	Related to YSC84-protein involved in the organization of the actin cytoskeleton	Ysc84	PIIN_06998	4	4	4	24.6	24.6	24.6	28.443	0	20.749	646110000	5	0	202170000	5718900	0	422970000	0	0	4523300	10731000	10	64611000	0	20217000	571890	0	42297000	0	0	452330	1073100	2	2	0	0	0	1	0	0	0	302310000	477500000	0	0	0	13153000
G4TP01	Related to TAD2-tRNA-specific adenosine deaminase 2	FGE-sulfatase	PIIN_06999	3	3	3	5.1	5.1	5.1	102.15	0	10.907	258770000	1	0	60120000	3205000	0	138240000	0	0	55664000	1535000	38	6809700	0	1582100	84342	0	3638000	0	0	1464800	40394	1	0	0	0	0	0	0	0	0	0	188800000	0	0	0	1881600
G4TP04	Related to PRD1-Proteinase yscD	Peptidase_M3	PIIN_07002	14	14	14	26.3	26.3	26.3	81.33	0	122.16	704090000	55	0	41879000	84345000	49449000	50900000	84485000	8022400	20872000	364140000	43	16374000	0	973940	1961500	1150000	1183700	1964800	186570	485390	8468400	0	0	1	6	17	28	0	2	1	0	69513000	0	82533000	454910000	411160000
G4TP08	Related to phenylacetaldehyde dehydrogenase	Aldedh	PIIN_07006	4	4	4	10.5	10.5	10.5	55.065	0	9.9967	242110000	1	0	24647000	0	17572000	22506000	0	0	177380000	0	20	12105000	0	1232300	0	878580	1125300	0	0	8869100	0	0	0	0	0	0	0	0	1	0	0	0	192510000	0	0	0
G4TP11	Related to gibberellin 20-oxidase	2OG-FeII_Oxy	PIIN_07009	3	3	3	10.7	10.7	10.7	41.508	0	5.302	302100000	0	0	44763000	0	0	139390000	0	0	114580000	3367600	24	12588000	0	1865100	0	0	5807900	0	0	4774300	140320	0	0	0	0	0	0	0	0	0	0	190360000	0	0	0	4128000
G4TP17	Related to KIP1-kinesin-related protein	Kinesin	PIIN_07015	2	2	2	1.7	1.7	1.7	239.56	0.00051256	3.6294	800770000	1	0	105360000	0	0	77253000	0	0	618160000	0	128	6256000	0	823090	0	0	603540	0	0	4829400	0	1	0	0	0	0	0	0	0	0	0	0	670900000	0	0	0
G4TP35	Related to YBT1-Vacuolar, full-size ABC protein transporting bile acids	ABC_membrane	PIIN_07018	4	4	4	7.2	7.2	7.2	123.14	0	17.664	813160000	7	0	291870000	5178600	0	263240000	0	0	252880000	0	48	16941000	0	6080600	107890	0	5484100	0	0	5268200	0	2	3	1	1	0	0	0	0	0	245100000	385380000	295350000	5178600	0	0
G4TP47	Probable ISM1-isoleucine-tRNA ligase, mitochondrial	tRNA-synt_1	PIIN_07044	2	2	2	2.5	2.5	2.5	112.17	0	4.4767	1933500000	3	15939000	20218000	1654000000	0	13838000	0	66318000	55380000	107790000	46	42033000	346510	439520	35958000	0	300830	0	1441700	1203900	2343300	0	0	1	1	0	1	0	0	0	0	0	60105000	0	0	132130000
G4TP66	Related to l-asparaginase	Asparaginase	PIIN_07067	3	3	3	14.9	14.9	14.9	40.955	0	4.6674	68983000	2	0	22392000	0	0	19681000	0	0	26910000	0	14	4927400	0	1599400	0	0	1405800	0	0	1922100	0	2	0	0	0	0	0	0	0	0	22392000	0	0	0	0	0
G4TP82	Uncharacterized protein	#N/A	PIIN_07076	5	5	5	37.7	37.7	37.7	19.69	0	323.31	19819000000	40	958560000	0	9917500	18804000000	17506000	16444000	13472000	0	0	6	3303200000	159760000	0	1652900	3133900000	2917700	2740700	2245300	0	0	0	0	0	1	2	0	6	30	1	0	23908000	0	0	81341000	0
G4TP88	Probable UBA1-ubiquitin-protein ligase, E1-like (Ubiquitin-activating) enzyme	E1_UFD	PIIN_07085	3	3	3	6.1	6.1	6.1	110.59	0	16.106	554410000	9	0	201310000	4562500	6434300	153400000	1701400	0	183200000	3804600	49	11315000	0	4108300	93113	131310	3130600	34723	0	3738800	77644	3	2	2	1	0	1	0	0	0	209040000	201760000	0	0	0	4663600
G4TPA6	Phosphoribosylaminoimidazole carboxylase (EC 4.1.1.21)	AIRC	PIIN_07103	6	6	6	18.6	18.6	18.6	66.567	0	225.82	1152500000	20	0	381690000	1622700	0	233740000	0	0	520880000	14530000	30	38416000	0	12723000	54090	0	7791400	0	0	17363000	484350	5	6	6	0	0	3	0	0	0	346890000	378820000	540510000	0	0	17811000
G4TPB6	Uncharacterized protein	#N/A	PIIN_07113	2	1	1	2.1	1.3	1.3	121.03	0.0023697	2.7259	3111900000	6	4719800	0	891260000	1392400000	0	30828000	776360000	0	16390000	44	70726000	107270	0	20256000	31645000	0	700630	17644000	0	372510	0	0	0	2	0	0	0	3	1	0	0	0	0	0	20091000
G4TPB8	Related to putidaredoxin reductase	Rieske	PIIN_07115	6	6	6	11.7	11.7	11.7	59.823	0	306.39	2183000000	34	0	528440000	22815000	33359000	826420000	4760800	0	709590000	57620000	28	77964000	0	18873000	814840	1191400	29515000	170030	0	25342000	2057900	6	9	9	3	0	7	0	0	0	483880000	1084300000	851350000	25371000	29019000	61128000
G4TPC9	MRP-S28 domain-containing protein	MRP-S28	PIIN_07126	3	3	3	18.8	18.8	18.8	33.015	0	8.8257	325520000	2	0	40142000	778210	0	102110000	0	0	180150000	2334700	19	17132000	0	2112800	40959	0	5374100	0	0	9481800	122880	0	1	1	0	0	0	0	0	0	0	125660000	209310000	778210	0	0
G4TPD1	Related to ECM4-involved in cell wall biogenesis and architecture	GST_N_2	PIIN_07128	4	4	4	15.3	15.3	15.3	39.068	0	23.152	719710000	13	0	190430000	4869600	36360000	228160000	54608000	0	173480000	31797000	23	31292000	0	8279600	211720	1580900	9920100	2374200	0	7542800	1382500	2	2	2	0	5	2	0	0	0	0	311600000	0	0	0	38977000
G4TPD6	Uncharacterized protein	Ndufs5	PIIN_07133	2	2	2	18.5	18.5	18.5	16.31	0	3.986	185570000	1	0	69117000	851140	0	67978000	11439000	0	24705000	11483000	9	20619000	0	7679600	94571	0	7553100	1271000	0	2745000	1275900	0	1	0	0	0	0	0	0	0	0	92837000	0	0	0	14076000
G4TPF0	Related to cyclopropane-fatty-acyl-phospholipid synthase	CMAS	PIIN_07147	7	7	7	22.8	22.8	22.8	54.403	0	224.03	1669600000	21	0	711770000	39097000	0	402060000	5550000	0	459010000	52160000	25	66786000	0	28471000	1563900	0	16082000	222000	0	18360000	2086400	10	3	2	3	0	3	0	0	0	681880000	476480000	600670000	37929000	26571000	65987000
G4TPG9	Uncharacterized protein	#N/A	PIIN_07166	2	2	2	6.7	6.7	6.7	83.45	0	30.811	1095600000	17	473880000	59881000	4442700	319410000	64784000	2639100	114340000	54206000	2006100	28	39128000	16924000	2138600	158670	11408000	2313700	94255	4083700	1935900	71646	0	0	0	1	1	0	7	6	2	0	0	58830000	0	0	2459100
G4TPH5	Probable glycine--tRNA ligase GRS1	tRNA-synt_2b	PIIN_07173	3	3	3	6.2	6.2	6.2	72.063	0	83.707	581820000	6	0	155380000	6903400	0	96653000	1558000	0	314580000	6754100	32	18182000	0	4855500	215730	0	3020400	48686	0	9830500	211070	0	2	3	0	0	1	0	0	0	142750000	200150000	285890000	6903400	0	0
G4TPI2	Probable mitochondrial protein import receptor tom70	TPR_11	PIIN_07180	6	6	6	17.3	17.3	17.3	67.573	0	86.35	691850000	6	0	225290000	2808400	0	136480000	0	0	324410000	2865300	30	23062000	0	7509700	93615	0	4549300	0	0	10814000	95510	2	2	2	0	0	0	0	0	0	202170000	270880000	290710000	0	0	3512300
G4TPJ2	DUF3533 domain-containing protein	DUF3533	PIIN_07186	3	3	3	10.8	10.8	10.8	55.466	0	62.15	74903000	6	0	43620000	16562000	0	0	1493900	0	0	13227000	21	3566800	0	2077100	788660	0	0	71140	0	0	629870	2	0	0	1	0	3	0	0	0	43620000	0	0	14424000	0	18351000
G4TPJ9	Non-specific serine/threonine protein kinase (EC 2.7.11.1)	KA1	PIIN_07193	5	5	5	5.6	5.6	5.6	135.14	0	39.887	462240000	6	0	179790000	2677100	0	112570000	0	0	167200000	0	64	7222500	0	2809300	41829	0	1758900	0	0	2612500	0	2	2	2	0	0	0	0	0	0	184970000	161820000	168200000	2677100	0	0
G4TPK4	Related to phenylacetyl-CoA ligase	AMP-binding_C	PIIN_07202	6	6	6	18.5	18.5	18.5	64.046	0	60.889	443000000	8	0	233610000	11368000	0	120880000	0	0	75673000	1465000	25	17720000	0	9344600	454720	0	4835300	0	0	3026900	58600	2	3	1	2	0	0	0	0	0	187890000	180870000	112070000	11368000	0	0
G4TPK5	Uncharacterized protein	#N/A	PIIN_07203	4	4	4	5.5	5.5	5.5	55.043	0	14.541	2153500000	7	0	654940000	8659100	22254000	784720000	1427900	0	669550000	11952000	17	126680000	0	38526000	509360	1309100	46160000	83996	0	39385000	703060	1	1	3	0	0	1	0	1	0	484850000	707850000	1260600000	8659100	0	0
G4TPM0	Probable UDP-N-acetylglucosamine pyrophosphorylase	UDPGP	PIIN_07218	6	6	6	17.5	17.5	17.5	53.862	0	60.968	1156100000	34	0	10597000	7530000	647410000	124090000	2370100	76480000	166120000	121520000	28	41290000	0	378450	268930	23122000	4431900	84645	2731400	5932900	4339800	1	2	2	1	1	10	0	12	5	0	0	180290000	0	24638000	136040000
G4TPN0	Related to JSN1-RNA-binding protein (Pumilio family)	RRM_1	PIIN_07224	7	7	7	8.3	8.3	8.3	136.93	0	59.845	568270000	14	0	106460000	0	1852500	150920000	0	0	307670000	1359200	52	10928000	0	2047300	0	35625	2902300	0	0	5916800	26139	4	4	6	0	0	0	0	0	0	127620000	204240000	314640000	0	0	1666100
G4TPP2	Signal recognition particle subunit SRP68 (SRP68)	SRP68	PIIN_07230	7	7	7	21.7	21.7	21.7	70.427	0	177.1	696170000	14	0	242240000	0	0	198820000	0	0	245790000	9322100	32	21755000	0	7569900	0	0	6213200	0	0	7681000	291310	4	4	5	0	0	1	0	0	0	246650000	277610000	252920000	0	0	11427000
G4TPP4	Related to ALG1-beta-mannosyltransferase	Glyco_trans_1_4	PIIN_07232	3	3	3	6.1	6.1	6.1	61.271	0	4.4068	167800000	1	0	67430000	0	0	41335000	0	0	59031000	0	23	7295500	0	2931700	0	0	1797200	0	0	2566600	0	0	1	0	0	0	0	0	0	0	0	0	64067000	0	0	0
G4TPP6	Nuclear pore protein	Nic96	PIIN_07234	6	6	6	11.9	11.9	11.9	95.197	0	84.278	907680000	11	0	310060000	3455400	0	110160000	0	141920000	321970000	20124000	39	23274000	0	7950300	88599	0	2824500	0	3639000	8255500	516000	3	1	5	0	0	2	0	0	0	243190000	244700000	322040000	0	0	24668000
G4TPP7	Probable DNM1-dynamin-related GTPase	Dynamin_M	PIIN_07235	8	6	6	17.6	15.7	15.7	86.691	0	44.995	616180000	11	0	230810000	699920	0	139520000	0	0	245150000	0	45	13693000	0	5129100	15554	0	3100400	0	0	5447800	0	4	3	4	0	0	0	0	0	0	205400000	204740000	277270000	699920	0	0
G4TPN6	Probable H+-transporting two-sector ATPase chain b, mitochondrial	Mt_ATP-synt_B	PIIN_07236	8	8	8	39.3	39.3	39.3	22.469	0	111.91	2879200000	30	0	1087900000	27087000	0	851580000	0	0	897780000	14849000	12	239940000	0	90661000	2257300	0	70965000	0	0	74815000	1237400	10	9	7	3	0	1	0	0	0	1019400000	1210800000	995130000	27087000	0	0
G4TPN3	Related to HEM3-porphobilinogen deaminase	Porphobil_deam	PIIN_07244	8	8	8	33.2	33.2	33.2	37.691	0	66.671	1304300000	34	0	60993000	225130000	673880000	115430000	0	160280000	58469000	10090000	20	65214000	0	3049700	11257000	33694000	5771400	0	8014000	2923400	504490	1	1	0	16	0	1	0	11	4	0	157640000	0	225130000	0	0
G4TPR3	Uncharacterized protein	#N/A	PIIN_07261	6	6	6	29.2	29.2	29.2	25.398	0	100.51	15620000000	91	2201000000	31243000	1219000000	7485500000	73425000	211080000	4185800000	76916000	135700000	11	1420000000	200090000	2840300	110810000	680500000	6675000	19189000	380530000	6992400	12337000	1	0	0	13	13	5	14	23	22	0	0	83479000	1030700000	1195800000	192980000
G4TPR5	Probable MAS1-mitochondrial processing peptidase beta chain	Peptidase_M16	PIIN_07263	12	12	12	34.1	34.1	34.1	52.379	0	323.31	16590000000	62	0	3093300000	37799000	112390000	5049400000	39738000	0	8229400000	28121000	19	873160000	0	162800000	1989400	5915300	265760000	2091500	0	433120000	1480000	20	16	19	0	6	1	0	0	0	4719700000	6774600000	7412600000	0	167830000	63201000
G4TPS7	Probable KGD1-alpha-ketoglutarate dehydrogenase	E1_dh	PIIN_07275	17	17	17	20.3	20.3	20.3	112.73	0	323.31	6030000000	38	0	1812800000	10556000	4737700	1637400000	1549000	0	2555800000	7096700	48	125620000	0	37766000	219920	98702	34112000	32272	0	53247000	147850	15	9	14	0	0	0	0	0	0	1882800000	2209700000	2730400000	10556000	0	0
G4TPT0	Uncharacterized protein	#N/A	PIIN_07278	2	2	2	2.8	2.8	2.8	115.04	0	5.0078	86540000	2	0	21344000	3966500	0	12676000	0	0	45759000	2794200	50	1730800	0	426880	79331	0	253530	0	0	915180	55884	1	0	0	0	0	1	0	0	0	0	0	49663000	0	0	3425100
G4TPT7	Related to NCR1-transmembrane glycoprotein, involved in sphingolipid metabolism	Patched	PIIN_07285	2	2	2	1.9	1.9	1.9	154.12	0.0010045	3.3445	83633000	0	0	44308000	0	0	27239000	0	0	12086000	0	60	1393900	0	738460	0	0	453990	0	0	201440	0	0	0	0	0	0	0	0	0	0	44308000	0	0	0	0	0
G4TPT8	Probable FRS2-phenylalanine--tRNA ligase beta chain, cytosolic	tRNA-synt_2d	PIIN_07286	3	3	3	9	9	9	58.158	0	13.894	564930000	3	0	178110000	4229400	0	90522000	0	0	288660000	3407400	26	21728000	0	6850500	162670	0	3481600	0	0	11102000	131050	1	1	1	0	0	0	0	0	0	0	0	313290000	0	0	4176800
G4TPU0	Probable casein kinase-1 hhp1	Pkinase	PIIN_07288	6	6	6	20.8	20.8	20.8	46.708	0	323.31	1474500000	29	0	552100000	18150000	0	379230000	0	0	511930000	13127000	23	64110000	0	24004000	789110	0	16488000	0	0	22258000	570740	10	8	9	0	0	2	0	0	0	619730000	577620000	428260000	0	0	16091000
G4TPU3	Ketol-acid reductoisomerase, mitochondrial (EC 1.1.1.86) (Acetohydroxy-acid reductoisomerase) (Alpha-keto-beta-hydroxylacyl reductoisomerase)	IlvC	PIIN_07291	6	6	6	22.8	22.8	22.8	44.552	0	30.434	910360000	16	0	280210000	12637000	0	290250000	6025700	0	305240000	16003000	19	47914000	0	14748000	665130	0	15276000	317140	0	16065000	842240	3	5	3	1	1	3	0	0	0	285230000	398900000	323750000	11154000	0	21099000
G4TPU7	Probable RAS GTPase-activating protein sar1	RasGAP	PIIN_07295	2	2	2	4.6	4.6	4.6	87.77	0	8.3713	290690000	5	0	118620000	13225000	0	72203000	0	0	80009000	6635100	43	6760300	0	2758600	307550	0	1679100	0	0	1860700	154300	0	1	2	1	0	1	0	0	0	113450000	105360000	85262000	13225000	0	0
G4TPV1	Related to trimethyllysine hydroxylase	TauD	PIIN_07299	2	2	2	3.6	3.6	3.6	55.548	0.0061837	2.1386	239660000	4	0	57176000	0	0	55998000	0	0	125160000	1331300	22	10894000	0	2598900	0	0	2545300	0	0	5689100	60513	2	1	1	0	0	0	0	0	0	78108000	84936000	106440000	0	0	1631900
G4TPV2	Homoaconitase, mitochondrial (EC 4.2.1.36) (Homoaconitate hydratase)	Aconitase	PIIN_07300	4	4	4	7.8	7.8	7.8	78.139	0	99.826	611590000	7	0	70837000	10291000	0	206680000	0	0	318590000	5188100	37	16529000	0	1914500	278120	0	5586000	0	0	8610500	140220	0	3	3	0	0	1	0	0	0	0	279970000	348070000	0	0	6359600
G4TPW4	Related to C.elegans ZK688.3 protein and E.coli hpcEp	FAA_hydrolase	PIIN_07307	5	5	5	24.8	24.8	24.8	25.475	0	61.739	1134600000	41	263660000	0	503720000	200540000	40085000	0	80537000	42444000	3628600	11	103150000	23969000	0	45793000	18231000	3644100	0	7321600	3858500	329870	0	1	1	17	0	0	14	6	2	0	0	46065000	501990000	0	6179500
G4TPW0	Uncharacterized protein	#N/A	PIIN_07311	2	2	2	1.7	1.7	1.7	178.7	0	82.248	68158000	2	2389700	0	6319600	51923000	0	0	7525700	0	0	76	896810	31443	0	83153	683200	0	0	99023	0	0	0	0	0	0	0	0	0	2	0	0	0	0	6319600	0	0
G4TPV7	Related to thioredoxin reductase GliT-like, putative-Aspergillus flavus	Pyr_redox_2	PIIN_07313	8	8	8	58.5	58.5	58.5	15.858	0	133.34	2260800000	39	2942500	20761000	4989000	246310000	1640500000	318580000	0	18642000	8076200	8	282590000	367810	2595100	623630	30789000	205060000	39822000	0	2330200	1009500	0	12	0	0	23	0	0	4	0	0	1950900000	0	3613100	1274800000	4838100
G4TPW7	Uncharacterized protein	LisH	PIIN_07315	4	4	4	11.3	11.3	11.3	60.358	0	10.073	80490000	2	0	0	0	1769700	16111000	1484100	0	55253000	5872600	23	3499600	0	0	0	76945	700480	64528	0	2402300	255330	0	0	1	0	0	1	0	0	0	0	0	59967000	0	0	7198600
G4TPX2	CBM1 domain-containing protein	CBM_1	PIIN_07320	3	3	3	10.4	10.4	10.4	38.773	0	15.712	293220000	18	0	0	1722700	148110000	0	0	143390000	0	0	12	24435000	0	0	143560	12342000	0	0	11949000	0	0	0	0	0	0	0	0	0	9	9	0	0	0	1722700	0	0
G4TPX4	Saccharopine dehydrogenase [NAD(+), L-lysine-forming] (SDH) (EC 1.5.1.7) (Lysine--2-oxoglutarate reductase)	AlaDh_PNT_N	PIIN_07322	6	6	6	18.9	18.9	18.9	40.829	0	48.211	2612400000	36	0	759840000	26880000	281350000	440170000	20433000	0	997090000	86667000	17	153670000	0	44696000	1581200	16550000	25892000	1202000	0	58652000	5098100	7	7	7	3	3	4	0	5	0	784000000	562190000	1096900000	0	118710000	88600000
G4TQ05	Uncharacterized protein	#N/A	PIIN_07352	4	4	4	9.4	9.4	9.4	72.628	0	16.774	490580000	5	0	209690000	15244000	0	77700000	0	0	186220000	1730500	25	19623000	0	8387600	609780	0	3108000	0	0	7448700	69218	3	0	1	1	0	0	0	0	0	211080000	0	200710000	15244000	0	0
G4TQ07	Probable fatty acid transporter FAT2	AMP-binding_C	PIIN_07354	7	7	7	17.8	17.8	17.8	64.059	0	323.31	2256100000	27	0	667570000	46782000	76845000	802990000	2127800	0	624470000	35354000	31	72779000	0	21535000	1509100	2478900	25903000	68640	0	20144000	1140500	7	8	5	4	0	1	0	2	0	694150000	1054900000	692930000	42111000	21628000	36905000
G4TQ08	Probable Rpc40-40 kD subunit of DNA-directed RNA polymerases I and III	RNA_pol_A_bac	PIIN_07355	3	3	3	9.9	9.9	9.9	44.42	0	10.375	498500000	11	33715000	158110000	0	0	120950000	0	0	183330000	2408200	20	24925000	1685800	7905300	0	0	6047300	0	0	9166400	120410	3	3	3	0	0	0	2	0	0	162390000	149270000	210590000	0	0	2951900
G4TQ10	Actin-related protein 2/3 complex subunit 5	P16-Arc	PIIN_07357	2	2	2	17.2	17.2	17.2	17.142	0	4.2086	2344100	2	0	2344100	0	0	0	0	0	0	0	8	293010	0	293010	0	0	0	0	0	0	0	1	1	0	0	0	0	0	0	0	2344100	0	0	0	0	0
G4TQ22	Uncharacterized protein	Suc_Fer-like	PIIN_07363	2	2	2	11.6	11.6	11.6	39.405	0	61.544	185500000	3	0	67353000	8098800	0	14766000	0	0	95280000	0	24	7729100	0	2806400	337450	0	615250	0	0	3970000	0	0	0	2	1	0	0	0	0	0	67686000	0	103070000	8098800	0	0
G4TQ23	Probable RPN11-26S proteasome regulatory subunit	JAB	PIIN_07364	3	3	3	11.4	11.4	11.4	33.523	0	8.2288	483080000	5	0	188580000	3619600	0	120970000	0	0	169910000	0	14	34506000	0	13470000	258540	0	8640800	0	0	12136000	0	2	0	2	0	0	1	0	0	0	201510000	162660000	174020000	3619600	0	0
G4TQ15	Related to CSN12-COP9 signalosome (CSN) subunit	PCI	PIIN_07368	2	2	2	6.1	6.1	6.1	46.552	0	7.9653	41530000	3	0	7313400	0	0	16963000	0	0	17254000	0	25	1661200	0	292540	0	0	678530	0	0	690150	0	0	2	1	0	0	0	0	0	0	0	23490000	18403000	0	0	0
G4TQ16	DUF2470 domain-containing protein	DUF2470	PIIN_07369	2	2	2	15.3	15.3	15.3	24.679	0	20.026	84685000	5	0	22828000	0	0	13912000	0	0	47945000	0	10	8468500	0	2282800	0	0	1391200	0	0	4794500	0	1	2	2	0	0	0	0	0	0	24826000	33484000	35553000	0	0	0
G4TQ19	Probable cytochrome b5	Cyt-b5	PIIN_07372	2	2	2	27.9	27.9	27.9	13.971	0	22.029	111360000	5	0	21399000	3524400	8035600	43242000	0	0	35157000	0	7	15908000	0	3056900	503490	1147900	6177400	0	0	5022400	0	1	2	1	1	0	0	0	0	0	0	57536000	39675000	3524400	0	0
G4TQ28	Probable 26S proteasome regulatory subunit Rpn10	VWA_2	PIIN_07375	2	2	2	6.6	6.6	6.6	39.979	0	6.6629	198110000	4	0	170800000	4080800	21881000	976770	0	0	370300	0	10	19811000	0	17080000	408080	2188100	97677	0	0	37030	0	2	1	1	0	0	0	0	0	0	170800000	0	0	4080800	0	0
G4TQ29	Related to dolichyl-phosphate-mannose-protein mannosyltransferase	PMT	PIIN_07376	2	2	2	2.3	2.3	2.3	111.92	0.0027752	2.5464	1103800000	6	0	457670000	5380900	0	281290000	0	0	357280000	2141800	47	23484000	0	9737600	114490	0	5985000	0	0	7601800	45570	2	2	2	0	0	0	0	0	0	351650000	401880000	476060000	0	0	2625400
G4TQ35	Related to NSR1-nuclear localization sequence binding protein	RRM_1	PIIN_07382	2	2	2	1.5	1.5	1.5	66.241	0	5.4732	226200000	3	0	40862000	0	0	46410000	0	0	138930000	0	30	7540000	0	1362100	0	0	1547000	0	0	4630900	0	0	1	2	0	0	0	0	0	0	0	0	150780000	0	0	0
G4TQ41	Probable nik-1 protein (Os-1p protein)	HisKA	PIIN_07388	3	3	3	3	3	3	153.02	0	4.8009	82850000	4	0	33810000	904390	0	19626000	0	0	27727000	782280	72	1150700	0	469590	12561	0	272590	0	0	385090	10865	3	0	1	0	0	0	0	0	0	33359000	0	30544000	0	0	958920
G4TQ47	Probable chaperonin ClpB	AAA_2	PIIN_07394	9	9	9	18.5	18.5	18.5	84.256	0	50.042	960250000	15	0	323080000	4105600	4711200	268810000	0	0	352210000	7338800	44	21824000	0	7342600	93309	107070	6109300	0	0	8004800	166790	5	4	5	1	0	0	0	0	0	256000000	403070000	413360000	0	0	8995900
G4TQ48	Probable mitogen-activated protein kinase MpkA	Pkinase	PIIN_07395	6	6	6	29	29	29	49.454	0	129.88	4553300000	20	0	733880000	6408100	19077000	1904000000	0	0	1889900000	0	19	239650000	0	38625000	337270	1004000	100210000	0	0	99469000	0	6	9	4	0	0	0	0	1	0	1816900000	2462800000	915320000	6408100	0	0
G4TQ61	F-box domain-containing protein	F-box-like	PIIN_07408	3	3	3	10.9	10.9	10.9	54.631	0	5.4611	32690000	1	0	6184100	0	5029500	3909700	1807700	0	11088000	4671500	24	1362100	0	257670	0	209560	162910	75321	0	461980	194640	0	0	0	0	0	1	0	0	0	0	0	12034000	0	0	5726300
G4TQ68	Uncharacterized protein	#N/A	PIIN_07415	3	3	3	8.6	8.6	8.6	31.2	0	140.92	8878100000	21	0	4661000000	21484000	0	2725500000	2243800	0	1463800000	4010800	8	1109800000	0	582620000	2685500	0	340690000	280470	0	182980000	501350	9	7	3	1	0	1	0	0	0	4816900000	3691200000	1463800000	21484000	0	0
G4TQ69	Related to beta-glucosidase	Glyco_hydro_3	PIIN_07416	4	4	4	6.6	6.6	6.6	79.1	0	9.9742	694780000	9	89117000	0	6001500	477880000	0	0	109750000	0	12022000	29	23958000	3073000	0	206950	16479000	0	0	3784600	0	414540	0	0	0	0	0	1	3	3	2	0	0	0	0	0	14736000
G4TQ78	Uncharacterized protein	#N/A	PIIN_07425	5	5	5	21.9	21.9	21.9	25.986	0	49.045	1437200000	29	0	22248000	515420000	0	0	14746000	9070200	0	875730000	9	159690000	0	2472000	57269000	0	0	1638400	1007800	0	97303000	0	0	0	10	1	18	0	0	0	22248000	0	0	550430000	79417000	1032000000
G4TQ85	Probable ARG6-n-acetyl-gamma-glutamyl-phosphate reductase	AA_kinase	PIIN_07432	9	9	9	23.1	23.1	23.1	99.099	0	236.12	3799800000	28	0	1039300000	20232000	6932900	865140000	823320	0	1841300000	26081000	45	84440000	0	23096000	449600	154070	19225000	18296	0	40917000	579580	6	8	12	0	0	2	0	0	0	1136900000	1281500000	1679500000	0	0	29898000
G4TQ92	Related to SKI2-antiviral protein and putative helicase	DEAD	PIIN_07438	14	14	14	12	12	12	200.87	0	185.13	1947900000	28	0	535540000	6875900	0	540850000	0	0	854420000	10238000	82	23755000	0	6531000	83853	0	6595800	0	0	10420000	124860	8	7	11	1	0	1	0	0	0	661610000	713810000	826080000	0	0	12550000
G4TQA4	3-hydroxyisobutyryl-CoA hydrolase, mitochondrial (EC 3.1.2.4) (3-hydroxyisobutyryl-coenzyme A hydrolase)	ECH_2	PIIN_07450	8	8	8	27.5	27.5	27.5	41.769	0	108.55	2794700000	28	0	544980000	41044000	59965000	992130000	2442400	0	1091300000	62842000	19	147090000	0	28683000	2160200	3156000	52217000	128550	0	57437000	3307500	3	9	5	3	0	7	0	1	0	611370000	1328400000	1144600000	20308000	16547000	93302000
G4TQA8	Related to pre-mrna splicing factor srp55	RRM_1	PIIN_07454	3	3	3	30.9	30.9	30.9	22.503	0	81.252	271030000	4	0	116930000	3432300	0	49936000	0	17426000	83301000	0	9	30114000	0	12993000	381370	0	5548500	0	1936200	9255700	0	2	1	1	0	0	0	0	0	0	120820000	76947000	77775000	3432300	0	0
G4TQB2	Probable RPL28-60S large subunit ribosomal protein L27a.e	Ribosomal_L27A	PIIN_07458	3	3	3	17.7	17.7	17.7	16.373	0	79.49	1295200000	5	0	452380000	21874000	0	489030000	0	0	326460000	5489800	9	143910000	0	50264000	2430400	0	54337000	0	0	36273000	609980	1	3	1	0	0	0	0	0	0	554400000	631980000	288160000	21874000	0	0
G4TQB7	Dolichyl-diphosphooligosaccharide--protein glycosyltransferase subunit 2	Ribophorin_II	PIIN_07463	3	3	3	6.2	6.2	6.2	30.223	0	13.804	259090000	7	3473200	128790000	3018500	0	47200000	1158900	0	71358000	4085900	14	18506000	248090	9199500	215610	0	3371400	82781	0	5097000	291850	3	1	2	0	1	0	0	0	0	139490000	59445000	71764000	0	0	5008500
G4TQE3	Sec39 domain-containing protein	Sec39	PIIN_07483	2	2	2	2.8	2.8	2.8	114.35	0	6.6331	118730000	0	0	40843000	0	0	31513000	0	0	46373000	0	55	2158700	0	742600	0	0	572960	0	0	843150	0	0	0	0	0	0	0	0	0	0	0	0	50330000	0	0	0
G4TQE4	Probable AFG3-protease of the SEC18/CDC48/PAS1 family of ATPases (AAA)	Peptidase_M41	PIIN_07484	8	8	8	13	13	13	92.789	0	175.33	3244800000	29	0	874510000	4665200	6041300	943540000	0	0	1413400000	2634100	39	83199000	0	22423000	119620	154900	24193000	0	0	36240000	67541	11	10	8	0	0	0	0	0	0	881430000	1362900000	1452700000	4665200	0	0
G4TQE1	Related to PRB1-Protease B, vacuolar	Peptidase_S8	PIIN_07492	4	4	4	8.3	8.3	8.3	45.184	0	21.92	596280000	13	206260000	0	32957000	271840000	0	0	85223000	0	0	14	42591000	14733000	0	2354100	19417000	0	0	6087400	0	0	0	0	0	2	0	0	5	5	1	0	0	0	32075000	0	0
G4TQE2	Probable RPS11B-ribosomal protein S11B	Ribosomal_S17	PIIN_07493	6	6	6	30.5	30.5	30.5	17.829	0	168.99	3456800000	39	0	1276100000	35069000	5486500	1115000000	1594000	0	953090000	70434000	8	432100000	0	159510000	4383600	685810	139380000	199250	0	119140000	8804300	12	12	8	4	0	3	0	0	0	1264500000	1545700000	1023100000	59658000	19116000	50518000
G4TQD7	Mitochondrial pyruvate carrier	MPC	PIIN_07494	2	2	2	20.4	20.4	20.4	16.435	0	323.31	2410900000	15	0	865190000	0	13924000	679050000	1565900	0	840210000	11001000	8	301370000	0	108150000	0	1740500	84882000	195740	0	105030000	1375100	5	4	5	0	0	1	0	0	0	907950000	970100000	780880000	0	0	10840000
G4TQF7;G4TSU4	Probable Rds1 protein	Ferritin_2	PIIN_07503	6	6	6	18.5	18.5	18.5	43.996	0	137.08	1861000000	32	1670600000	78537000	4675000	93894000	0	0	7947200	5338500	0	17	109470000	98270000	4619800	275000	5523200	0	0	467480	314030	0	2	0	0	0	0	0	28	2	0	78537000	0	0	4675000	0	0
G4TQG9	Related to EXG1-exo-beta-1,3-glucanase (I/II), major isoform	Cellulase	PIIN_07514	4	4	4	8.9	8.9	8.9	84.268	0	46.309	538660000	23	3320700	169890000	28099000	202150000	68411000	0	42915000	22929000	947140	23	23420000	144380	7386500	1221700	8789200	2974400	0	1865900	996910	41180	5	5	1	1	0	1	0	6	4	138940000	83241000	66018000	28099000	0	0
G4TQH6	Uncharacterized protein	#N/A	PIIN_07521	2	2	2	11	11	11	34.375	0	4.2175	45545000	3	0	18782000	0	0	8921600	0	0	16708000	1133700	20	2277200	0	939080	0	0	446080	0	0	835390	56684	1	0	2	0	0	0	0	0	0	16799000	13541000	18759000	0	0	1389700
G4TQI9	Related to tryptophan amino transferase (Transaminase)	Aminotran_1_2	PIIN_07534	2	2	2	5.4	5.4	5.4	51.15	0	7.7508	302500000	3	0	119540000	2630100	0	69680000	1331300	0	107600000	1716700	20	15125000	0	5977100	131500	0	3484000	66567	0	5379800	85837	1	1	1	0	0	0	0	0	0	0	0	116780000	0	0	2104400
G4TQJ9	Related to glycerol-3-phosphate-acyltransferase-Laccaria bicolor	Acyltransferase	PIIN_07544	3	3	3	4.1	4.1	4.1	71.547	0	25.872	400860000	4	0	211140000	2965500	0	89462000	0	0	94785000	2510400	28	14317000	0	7540800	105910	0	3195100	0	0	3385200	89657	2	1	1	0	0	0	0	0	0	182330000	0	126470000	0	0	3077300
G4TQK3;G4TM69	Related to aspartic peptidase A1-Laccaria bicolor	Asp	PIIN_07548	2	2	2	8	8	8	58.46	0	15.088	448090000	6	254360000	0	0	61673000	0	0	132050000	0	0	14	32006000	18169000	0	0	4405200	0	0	9432200	0	0	0	0	0	0	0	0	2	1	3	0	0	0	0	0	0
G4TQK5	Related to syntaxin binding protein 1	Sec1	PIIN_07550	2	2	2	2.4	2.4	2.4	84.339	0.0010035	3.3324	52559000	1	0	18824000	4871200	0	19650000	0	0	7351000	1863100	43	1222300	0	437760	113280	0	456980	0	0	170950	43328	0	1	0	0	0	0	0	0	0	0	26836000	0	0	0	2283800
G4TQK8	Related to rat ubiquitin ligase Nedd4	HECT	PIIN_07554	5	5	5	4	4	4	226.56	0	48.353	363020000	10	0	109500000	0	0	65036000	0	0	188480000	0	90	4033600	0	1216700	0	0	722620	0	0	2094300	0	1	5	4	0	0	0	0	0	0	129500000	86957000	186430000	0	0	0
G4TQK9	Related to metalloprotease MEP1	Peptidase_M43	PIIN_07555	3	3	3	7.6	7.6	7.6	31.831	0	125.33	2384300000	28	419720000	0	609720	1263900000	0	0	696920000	3077000	0	5	476850000	83943000	0	121940	252790000	0	0	139380000	615410	0	0	0	0	0	0	0	5	12	11	0	0	3339500	609720	0	0
G4TQL1	DLH domain-containing protein	DLH	PIIN_07557	3	3	3	15	15	15	28.943	0	138.54	1283600000	14	0	124120000	41594000	682080000	238310000	1270600	33005000	153450000	9733800	15	85571000	0	8274800	2772900	45472000	15887000	84704	2200400	10230000	648920	1	2	1	1	0	0	0	8	1	151340000	298230000	0	41594000	0	0
G4TQL6	Related to FAD binding domain protein-Neosartorya fischeri	FAD_binding_4	PIIN_07562	10	10	3	25.1	25.1	10.4	58.323	0	141.56	3316200000	29	71281000	582990000	1219900000	448920000	410790000	3369000	55537000	454580000	68824000	21	157910000	3394300	27761000	58089000	21377000	19561000	160430	2644600	21647000	3277300	1	0	0	21	0	1	0	5	1	582990000	0	0	1286500000	9390400	25028000
G4TQL7	Related to FAD/FMN-containing protein-Aspergillus fumigatus	FAD_binding_4	PIIN_07563	8	2	1	18.2	5.9	2.9	60.138	0	10.308	152010000	3	9743100	16348000	24786000	91159000	0	0	8244900	0	1729000	22	6909500	442870	743070	1126600	4143600	0	0	374770	0	78589	0	0	0	2	0	0	0	1	0	16348000	0	0	24786000	0	0
G4TQM8	Aminopeptidase (EC 3.4.11.-)	Peptidase_M1	PIIN_07574	9	4	4	10.7	4.4	4.4	103.2	0	22.727	409480000	5	134950000	24276000	96026000	17965000	14887000	13962000	37672000	12246000	57493000	59	6940400	2287400	411460	1627600	304490	252320	236640	638510	207560	974460	0	0	0	1	2	2	0	0	0	0	20331000	0	85920000	71493000	78149000
G4TQP1	Related to UTP13-U3 snoRNP protein	Utp13	PIIN_07583	3	3	3	5.5	5.5	5.5	91.646	0	4.3206	114270000	0	0	15534000	0	0	16209000	0	0	80416000	2114800	45	2539400	0	345190	0	0	360200	0	0	1787000	46996	0	0	0	0	0	0	0	0	0	0	0	87277000	0	0	2592300
G4TQN4	Related to SIN3-transcription regulatory protein	PAH	PIIN_07586	3	3	3	3.7	3.7	3.7	145.28	0	10.997	237970000	4	0	93476000	1434900	0	38947000	0	0	104120000	0	55	4326800	0	1699600	26088	0	708130	0	0	1893000	0	1	1	2	0	0	0	0	0	0	81934000	70068000	107660000	1434900	0	0
G4TQN7	Peptidase A1 domain-containing protein	Asp	PIIN_07589	2	2	2	5.8	5.8	5.8	76.329	0	14.563	134940000	5	0	60866000	9922500	6136300	45716000	0	4062300	8233900	0	27	4997700	0	2254300	367500	227270	1693200	0	150450	304960	0	1	2	0	2	0	0	0	0	0	63044000	60256000	0	9922500	0	0
G4TQP6	Probable 3-deoxy-D-arabino-heptulosonate 7-phosphate (DAHP) synthase isoenzyme	DAHP_synth_1	PIIN_07592	3	3	3	16	16	16	44.665	0	27.18	483640000	6	0	127820000	7157500	34408000	121600000	0	0	188990000	3669300	20	24182000	0	6390800	357880	1720400	6080200	0	0	9449300	183460	1	2	3	0	0	0	0	0	0	121590000	162480000	214920000	7157500	0	0
G4TQQ2	Probable endopeptidase K	Peptidase_S8	PIIN_07598	2	2	2	6.3	6.3	6.3	49.051	0	7.3942	108450000	2	0	0	0	106660000	0	0	1794600	0	0	18	6025200	0	0	0	5925500	0	0	99702	0	0	0	0	0	0	0	0	0	2	0	0	0	0	0	0	0
G4TQQ5	HIG1 domain-containing protein	HIG_1_N	PIIN_07601	2	2	2	11.1	11.1	11.1	23.438	0	5.8826	305540000	4	0	96769000	0	0	52221000	0	0	156550000	0	12	25462000	0	8064000	0	0	4351800	0	0	13046000	0	1	2	1	0	0	0	0	0	0	116550000	63629000	157820000	0	0	0
G4TQR5	Uncharacterized protein	#N/A	PIIN_07611	3	3	3	10.7	10.7	10.7	38.215	0	35.283	359490000	4	0	14730000	0	0	62944000	0	0	277530000	4293200	18	19972000	0	818360	0	0	3496900	0	0	15418000	238510	0	1	3	0	0	0	0	0	0	0	97930000	289240000	0	0	5262600
G4TQS9	Sacchrp_dh_NADP domain-containing protein	Sacchrp_dh_NADP	PIIN_07623	6	6	6	24.6	24.6	24.6	46.53	0	60.853	611640000	9	0	202000000	0	0	194710000	0	0	210700000	4231300	20	30582000	0	10100000	0	0	9735500	0	0	10535000	211570	3	2	3	0	0	1	0	0	0	139600000	315890000	241090000	0	0	5186800
G4TQS2	Related to KAP114-Member of the karyopherin-beta family, nuclear import	#N/A	PIIN_07627	13	13	13	19.7	19.7	19.7	104.98	0	323.31	4736600000	81	0	1204800000	71389000	24704000	998800000	2551500	0	2350000000	84368000	35	135330000	0	34422000	2039700	705840	28537000	72901	0	67142000	2410500	18	24	22	7	0	8	0	2	0	1254500000	1481200000	2369700000	45662000	22490000	119280000
G4TQT8	Uncharacterized protein	#N/A	PIIN_07634	6	6	1	40	40	16.9	17.754	0	323.31	13946000000	116	1720300000	1271600000	108180000	699140000	10097000000	9184400	14318000	7905800	18012000	7	1992300000	245750000	181660000	15454000	99877000	1442500000	1312100	2045400	1129400	2573200	12	72	0	7	0	1	15	9	0	1473600000	13315000000	0	104060000	0	23759000
G4TQU0	Probable CCT2-chaperonin of the TCP1 ring complex, cytosolic	Cpn60_TCP1	PIIN_07636	8	8	8	26.2	26.2	26.2	57.758	0	323.31	2202500000	28	4431800	563240000	8962800	13755000	668690000	0	0	922050000	21320000	29	75947000	152820	19422000	309060	474290	23058000	0	0	31795000	735160	7	10	9	1	0	1	0	0	0	613680000	803590000	1059900000	0	0	26134000
G4TQU4	Related to alpha-glucosidase b	Glyco_hydro_31	PIIN_07640	35	35	35	44.2	44.2	44.2	98.9	0	323.31	611380000000	2271	122010000000	4307300000	368640000	359350000000	5767300000	454080000	116000000000	1188500000	1937800000	36	16983000000	3389200000	119650000	10240000	9982100000	160200000	12613000	3222100000	33014000	53827000	22	34	7	12	37	66	443	1097	553	4627300000	7569200000	1195400000	402800000	2261700000	2208300000
G4TQV3	DNA helicase (EC 3.6.4.12)	MCM	PIIN_07650	4	4	4	8.1	8.1	8.1	100.85	0	38.53	355870000	8	0	115180000	1246000	0	66644000	0	0	166390000	6416000	49	7262700	0	2350600	25428	0	1360100	0	0	3395600	130940	3	0	3	1	0	1	0	0	0	99406000	120580000	166790000	0	0	7864800
G4TQV4	Probable Calmodulin	EF-hand_7	PIIN_07651	2	2	2	15	15	15	14.29	0	7.0028	300770000	8	0	62428000	0	95676000	64123000	0	5559800	71228000	1755900	9	33419000	0	6936400	0	10631000	7124800	0	617750	7914200	195100	1	2	1	0	0	0	0	3	1	63679000	89104000	74522000	0	0	2152400
G4TQV6	SGNH_hydro domain-containing protein	Lipase_GDSL_2	PIIN_07653	2	2	2	5.9	5.9	5.9	47.352	0	6.6528	144010000	5	76674000	0	0	32045000	0	0	35294000	0	0	15	9600800	5111600	0	0	2136300	0	0	2352900	0	0	0	0	0	0	0	0	2	1	2	0	0	0	0	0	0
G4TQX0;G4TQX2	Probable SUB2-mRNA export protein, member of the DEAD-box RNA helicase superfamily	DEAD	PIIN_07667	9	9	9	26.1	26.1	26.1	49.881	0	225.47	6589000000	46	0	2400400000	218800000	87036000	1156200000	24613000	0	2653600000	48469000	20	329450000	0	120020000	10940000	4351800	57808000	1230700	0	132680000	2423400	11	11	9	6	3	4	0	2	0	2441800000	2310200000	2104900000	126850000	96580000	176530000
G4TQX5	Uncharacterized protein	#N/A	PIIN_07673	4	4	4	8.7	8.7	8.7	47.388	0	8.107	200130000	4	0	107740000	2070800	0	30353000	0	0	57615000	2353800	18	11118000	0	5985300	115040	0	1686300	0	0	3200800	130770	4	0	0	0	0	0	0	0	0	108670000	45989000	57058000	0	0	2885300
G4TQX7	Uncharacterized protein	#N/A	PIIN_07675	3	3	3	8.9	8.9	8.9	48.158	0	29.139	1247800000	13	0	381730000	28060000	15681000	186850000	8968900	0	598420000	28114000	24	51993000	0	15906000	1169200	653370	7785300	373700	0	24934000	1171400	3	1	5	1	1	2	0	0	0	415140000	229370000	641870000	28060000	0	0
G4TQY4	Homoserine dehydrogenase (HDH) (EC 1.1.1.3)	Homoserine_dh	PIIN_07682	3	3	3	7.4	7.4	7.4	39.562	0	72.583	388190000	4	0	140920000	11546000	0	19667000	0	0	201180000	14876000	19	20431000	0	7416900	607670	0	1035100	0	0	10588000	782970	0	0	3	0	0	1	0	0	0	95026000	0	264240000	0	0	18236000
G4TQZ1	Carboxypeptidase (EC 3.4.16.-)	Peptidase_S10	PIIN_07689	5	5	5	18.5	18.5	18.5	56.148	0	217.29	21864000000	463	8364800000	298810000	66944000	7815100000	0	5818500	5188400000	26659000	97777000	16	1366500000	522800000	18676000	4184000	488440000	0	363650	324270000	1666200	6111100	5	1	0	5	0	6	211	118	117	298810000	0	0	56205000	0	130200000
G4TR03	Uncharacterized protein	#N/A	PIIN_07701	3	3	3	14.5	14.5	14.5	34.583	0	323.31	1713700000	22	0	739240000	0	0	409140000	0	0	558390000	6917300	14	122410000	0	52803000	0	0	29224000	0	0	39885000	494090	9	5	7	0	0	1	0	0	0	750630000	595710000	557690000	0	0	8479300
G4TR13	Related to cell surface ferroxidase	Cu-oxidase	PIIN_07708	19	19	19	51	51	51	58.528	0	323.31	13345000000	387	340030000	0	4333100000	16937000	103020000	3041800000	941370000	17916000	4551200000	18	741410000	18891000	0	240730000	940960	5723400	168990000	52298000	995310	252850000	0	0	0	94	157	109	6	0	21	0	140700000	0	3399200000	15895000000	5372400000
G4TR24	Probable TCP1-component of chaperonin-containing T-complex	Cpn60_TCP1	PIIN_07723	8	8	8	23.6	23.6	23.6	57.751	0	156.21	1392600000	24	0	325830000	3077600	3309400	313690000	412770	0	734560000	11741000	30	46421000	0	10861000	102590	110310	10456000	13759	0	24485000	391350	4	7	10	1	0	2	0	0	0	436370000	506380000	608710000	0	0	14392000
G4TR27	Related to APG7 (Component of the autophagic system)	ATG7_N	PIIN_07726	8	8	8	14.7	14.7	14.7	69.075	0	43.976	2491900000	21	0	1060700000	46229000	31028000	627730000	2578600	0	696320000	27345000	37	67348000	0	28667000	1249400	838590	16966000	69692	0	18819000	739060	8	5	6	1	0	1	0	0	0	1012000000	852760000	808930000	44302000	0	35446000
G4TR29	Related to Carrier protein YMC1, mitochondrial	Mito_carr	PIIN_07727	4	4	4	14.3	14.3	14.3	31.879	0	13.274	268020000	4	0	73385000	0	0	40635000	0	0	154000000	0	11	24365000	0	6671400	0	0	3694100	0	0	14000000	0	1	0	3	0	0	0	0	0	0	82072000	0	158450000	0	0	0
G4TR37	DNA topoisomerase 2 (EC 5.6.2.2)	DNA_gyraseB	PIIN_07734	2	2	2	1.4	1.4	1.4	170.06	0	8.2266	126300000	5	0	66181000	919990	0	17496000	0	0	41700000	0	70	1804300	0	945450	13143	0	249950	0	0	595710	0	1	2	2	0	0	0	0	0	0	66181000	0	0	919990	0	0
G4TR42	Related to MSF1-phenylalanine--tRNA ligase alpha chain, mitochondrial	tRNA-synt_2d	PIIN_07739	2	2	2	5.5	5.5	5.5	49.959	0	19.209	171810000	3	0	18175000	0	0	40810000	0	0	112830000	0	24	7158800	0	757270	0	0	1700400	0	0	4701100	0	0	1	2	0	0	0	0	0	0	0	55643000	122540000	0	0	0
G4TR46	6,7-dimethyl-8-ribityllumazine synthase (DMRL synthase) (EC 2.5.1.78)	DMRL_synthase	PIIN_07743	3	3	3	25.1	25.1	25.1	21.584	0	70.803	549210000	14	19190000	101160000	40736000	226550000	65359000	0	23069000	65968000	7186400	10	54921000	1919000	10116000	4073600	22655000	6535900	0	2306900	6596800	718640	2	1	0	4	0	1	0	6	0	115070000	75342000	0	40736000	0	0
G4TR64	Probable IMP3-component of the U3 small nucleolar ribonucleoprotein	Ribosomal_S4	PIIN_07761	2	2	2	14.3	14.3	14.3	21.477	0	5.0536	204100000	2	0	51110000	0	0	60277000	0	0	92715000	0	11	18555000	0	4646400	0	0	5479700	0	0	8428700	0	0	1	1	0	0	0	0	0	0	0	83325000	99619000	0	0	0
G4TR70	Probable FUR1-uracil phosphoribosyltransferase	UPRTase	PIIN_07767	5	5	5	22.5	22.5	22.5	26.41	0	9.225	472230000	5	5464400	145530000	12250000	10451000	111270000	0	0	103130000	84140000	15	31482000	364290	9701900	816690	696760	7417700	0	0	6875400	5609300	0	0	0	0	0	5	0	0	0	0	151950000	0	13834000	0	101560000
G4TR71;G4TBF6	Probable Actin	Actin	PIIN_07768	23	23	23	66.4	66.4	66.4	41.712	0	323.31	50415000000	238	10976000	19134000000	1120300000	961500000	10747000000	82000000	18388000	17491000000	849810000	20	2520800000	548800	956700000	56014000	48075000	537360000	4100000	919410	874560000	42490000	72	54	45	25	6	29	0	6	1	21544000000	15991000000	14482000000	1086400000	426230000	1014000000
[truncated: 390 more rows]
[truncated: 6 more columns]

## Sheet: S2 SP containing proteins 
Table S2: Relative abundance of Signal peptide (SP) containing proteins detected in the EPS matrix, cell wall (CW) and culture filtrate isolated from the S. indica under three culture mediums: CM, TSB and YPD. LFQ intensities of the proteins were used to calcualted their relative abundance
[truncated: 224 more rows]

[truncated: 8 more sheets: S3 enrichment analyses, S4 Si EPS linkage analysis, S5 Si CW linkage analysis, S6 Barley CAZymes AF proteomics, S7 Bs CW linkage analysis, S8 Bs EPS linkage analysis, S9 Barley CAZyme genes    , S10 Statistics for Boxplots]
